# Supplementary material for: Wittichenite semiconductor of Cu3BiS3 films for efficient hydrogen evolution from solar driven photoelectrochemical water splitting
Source: Nat Commun. 2021 Jun 18;12:3795. doi: 10.1038/s41467-021-24060-5 (PMC8213846; doi:10.1038/s41467-021-24060-5)
Supplement: Supplementary file 7 — source data [file 41467_2021_24060_MOESM7_ESM.xlsx]

## Sheet: Figure 1a
Figure 1a
		Parameter x	Parameter y			Parameter x	Parameter y			Parameter x	Parameter y			Parameter x	Parameter y
	360℃	10.006	753.48		380℃	10.006	614		400℃	10.006	596		420℃	10.006	1194
		10.0255	706.86			10.0255	601			10.0255	587			10.0255	1146
		10.045	732.06			10.045	624			10.045	583			10.045	1178
		10.0644	715.68			10.0644	523			10.0644	574			10.0644	1232
		10.0839	791.28			10.0839	593			10.0839	573			10.0839	1144
		10.1034	721.98			10.1034	632			10.1034	592			10.1034	1128
		10.1229	706.86			10.1229	588			10.1229	595			10.1229	1106
		10.1424	728.28			10.1424	552			10.1424	583			10.1424	1078
		10.1618	729.54			10.1618	593			10.1618	620			10.1618	1136
		10.1813	791.28			10.1813	613			10.1813	613			10.1813	1176
		10.2008	756			10.2008	581			10.2008	583			10.2008	1074
		10.2203	734.58			10.2203	601			10.2203	599			10.2203	1114
		10.2397	750.96			10.2397	586			10.2397	548			10.2397	1144
		10.2592	784.98			10.2592	566			10.2592	601			10.2592	1096
		10.2787	710.64			10.2787	599			10.2787	600			10.2787	1166
		10.2982	693			10.2982	588			10.2982	560			10.2982	1168
		10.3177	738.36			10.3177	581			10.3177	580			10.3177	1114
		10.3371	745.92			10.3371	626			10.3371	571			10.3371	1194
		10.3566	698.04			10.3566	550			10.3566	584			10.3566	1174
		10.3761	700.56			10.3761	586			10.3761	592			10.3761	1180
		10.3956	662.76			10.3956	592			10.3956	613			10.3956	1114
		10.4151	701.82			10.4151	564			10.4151	534			10.4151	1102
		10.4345	676.62			10.4345	552			10.4345	557			10.4345	1128
		10.454	706.86			10.454	601			10.454	579			10.454	1148
		10.4735	748.44			10.4735	550			10.4735	588			10.4735	1114
		10.493	767.34			10.493	535			10.493	570			10.493	1124
		10.5124	725.76			10.5124	554			10.5124	575			10.5124	1150
		10.5319	680.4			10.5319	595			10.5319	598			10.5319	1170
		10.5514	681.66			10.5514	569			10.5514	598			10.5514	1146
		10.5709	740.88			10.5709	590			10.5709	557			10.5709	1180
		10.5904	711.9			10.5904	573			10.5904	582			10.5904	1184
		10.6098	757.26			10.6098	640			10.6098	567			10.6098	1112
		10.6293	682.92			10.6293	582			10.6293	584			10.6293	1144
		10.6488	685.44			10.6488	556			10.6488	577			10.6488	1174
		10.6683	743.4			10.6683	567			10.6683	552			10.6683	1110
		10.6878	705.6			10.6878	557			10.6878	584			10.6878	1174
		10.7072	724.5			10.7072	602			10.7072	605			10.7072	1078
		10.7267	703.08			10.7267	564			10.7267	550			10.7267	1134
		10.7462	734.58			10.7462	584			10.7462	549			10.7462	1072
		10.7657	724.5			10.7657	565			10.7657	548			10.7657	1148
		10.7851	721.98			10.7851	558			10.7851	588			10.7851	1112
		10.8046	666.54			10.8046	544			10.8046	588			10.8046	1102
		10.8241	696.78			10.8241	535			10.8241	561			10.8241	1112
		10.8436	733.32			10.8436	586			10.8436	539			10.8436	1176
		10.8631	699.3			10.8631	550			10.8631	617			10.8631	1122
		10.8825	771.12			10.8825	541			10.8825	556			10.8825	1146
		10.902	739.62			10.902	557			10.902	568			10.902	1130
		10.9215	733.32			10.9215	559			10.9215	587			10.9215	1058
		10.941	667.8			10.941	560			10.941	604			10.941	1068
		10.9605	701.82			10.9605	554			10.9605	534			10.9605	1110
		10.9799	710.64			10.9799	557			10.9799	539			10.9799	1134
		10.9994	720.72			10.9994	572			10.9994	590			10.9994	1070
		11.0189	650.16			11.0189	546			11.0189	586			11.0189	1140
		11.0384	725.76			11.0384	535			11.0384	552			11.0384	1178
		11.0578	684.18			11.0578	576			11.0578	567			11.0578	1116
		11.0773	719.46			11.0773	542			11.0773	538			11.0773	1188
		11.0968	653.94			11.0968	551			11.0968	593			11.0968	1094
		11.1163	730.8			11.1163	571			11.1163	605			11.1163	1168
		11.1358	761.04			11.1358	601			11.1358	586			11.1358	1060
		11.1552	664.02			11.1552	544			11.1552	552			11.1552	1166
		11.1747	739.62			11.1747	606			11.1747	561			11.1747	1094
		11.1942	709.38			11.1942	532			11.1942	546			11.1942	1166
		11.2137	677.88			11.2137	609			11.2137	527			11.2137	1124
		11.2332	714.42			11.2332	537			11.2332	600			11.2332	1076
		11.2526	714.42			11.2526	542			11.2526	594			11.2526	1008
		11.2721	675.36			11.2721	545			11.2721	525			11.2721	1118
		11.2916	680.4			11.2916	516			11.2916	560			11.2916	1102
		11.3111	633.78			11.3111	543			11.3111	576			11.3111	1040
		11.3305	685.44			11.3305	560			11.3305	579			11.3305	986
		11.35	728.28			11.35	625			11.35	611			11.35	1074
		11.3695	667.8			11.3695	535			11.3695	564			11.3695	1006
		11.389	637.56			11.389	540			11.389	568			11.389	1038
		11.4085	716.94			11.4085	570			11.4085	543			11.4085	1080
		11.4279	690.48			11.4279	531			11.4279	548			11.4279	1122
		11.4474	685.44			11.4474	501			11.4474	578			11.4474	1108
		11.4669	687.96			11.4669	527			11.4669	564			11.4669	1136
		11.4864	684.18			11.4864	561			11.4864	529			11.4864	1068
		11.5059	674.1			11.5059	563			11.5059	552			11.5059	1040
		11.5253	627.48			11.5253	597			11.5253	558			11.5253	1054
		11.5448	655.2			11.5448	570			11.5448	572			11.5448	1086
		11.5643	706.86			11.5643	532			11.5643	517			11.5643	1096
		11.5838	699.3			11.5838	502			11.5838	588			11.5838	1138
		11.6032	641.34			11.6032	561			11.6032	542			11.6032	1062
		11.6227	691.74			11.6227	543			11.6227	581			11.6227	1116
		11.6422	696.78			11.6422	574			11.6422	554			11.6422	1144
		11.6617	619.92			11.6617	528			11.6617	553			11.6617	1066
		11.6812	690.48			11.6812	523			11.6812	570			11.6812	1102
		11.7006	680.4			11.7006	545			11.7006	570			11.7006	1204
		11.7201	624.96			11.7201	517			11.7201	551			11.7201	1162
		11.7396	671.58			11.7396	515			11.7396	557			11.7396	1096
		11.7591	695.52			11.7591	543			11.7591	580			11.7591	1178
		11.7786	638.82			11.7786	561			11.7786	571			11.7786	1166
		11.798	650.16			11.798	526			11.798	581			11.798	1136
		11.8175	729.54			11.8175	549			11.8175	597			11.8175	1222
		11.837	651.42			11.837	546			11.837	590			11.837	1150
		11.8565	706.86			11.8565	519			11.8565	563			11.8565	1098
		11.8759	656.46			11.8759	530			11.8759	587			11.8759	1222
		11.8954	656.46			11.8954	538			11.8954	571			11.8954	1210
		11.9149	705.6			11.9149	504			11.9149	612			11.9149	1266
		11.9344	739.62			11.9344	542			11.9344	693			11.9344	1426
		11.9539	749.7			11.9539	576			11.9539	743			11.9539	1652
		11.9733	807.66			11.9733	663			11.9733	1004			11.9733	2484
		11.9928	1077.3			11.9928	799			11.9928	1579			11.9928	4432
		12.0123	1412.46			12.0123	920			12.0123	2293			12.0123	7384
		12.0318	1409.94			12.0318	848			12.0318	2527			12.0318	8296
		12.0513	1217.16			12.0513	763			12.0513	1972			12.0513	6646
		12.0707	1011.78			12.0707	596			12.0707	1292			12.0707	4018
		12.0902	806.4			12.0902	529			12.0902	796			12.0902	2204
		12.1097	752.22			12.1097	581			12.1097	666			12.1097	1556
		12.1292	670.32			12.1292	533			12.1292	636			12.1292	1376
		12.1486	705.6			12.1486	484			12.1486	551			12.1486	1174
		12.1681	715.68			12.1681	529			12.1681	609			12.1681	1228
		12.1876	740.88			12.1876	554			12.1876	556			12.1876	1230
		12.2071	621.18			12.2071	517			12.2071	530			12.2071	1156
		12.2266	653.94			12.2266	478			12.2266	557			12.2266	1116
		12.246	640.08			12.246	519			12.246	518			12.246	1016
		12.2655	706.86			12.2655	505			12.2655	521			12.2655	1030
		12.285	652.68			12.285	590			12.285	587			12.285	1088
		12.3045	652.68			12.3045	565			12.3045	537			12.3045	1132
		12.324	641.34			12.324	546			12.324	575			12.324	1022
		12.3434	676.62			12.3434	553			12.3434	557			12.3434	1130
		12.3629	609.84			12.3629	499			12.3629	521			12.3629	1072
		12.3824	642.6			12.3824	535			12.3824	521			12.3824	1058
		12.4019	675.36			12.4019	525			12.4019	562			12.4019	1066
		12.4213	675.36			12.4213	549			12.4213	568			12.4213	1016
		12.4408	653.94			12.4408	478			12.4408	577			12.4408	1126
		12.4603	642.6			12.4603	550			12.4603	552			12.4603	1020
		12.4798	655.2			12.4798	465			12.4798	539			12.4798	1164
		12.4993	661.5			12.4993	486			12.4993	529			12.4993	1186
		12.5187	691.74			12.5187	501			12.5187	476			12.5187	1014
		12.5382	701.82			12.5382	543			12.5382	521			12.5382	1084
		12.5577	614.88			12.5577	510			12.5577	544			12.5577	1070
		12.5772	645.12			12.5772	522			12.5772	580			12.5772	1010
		12.5967	655.2			12.5967	555			12.5967	511			12.5967	1108
		12.6161	632.52			12.6161	534			12.6161	520			12.6161	1136
		12.6356	667.8			12.6356	537			12.6356	567			12.6356	1038
		12.6551	674.1			12.6551	517			12.6551	575			12.6551	968
		12.6746	647.64			12.6746	519			12.6746	555			12.6746	1094
		12.694	672.84			12.694	540			12.694	538			12.694	1082
		12.7135	628.74			12.7135	508			12.7135	496			12.7135	1054
		12.733	606.06			12.733	523			12.733	545			12.733	1060
		12.7525	645.12			12.7525	523			12.7525	559			12.7525	1074
		12.772	652.68			12.772	554			12.772	516			12.772	1090
		12.7914	677.88			12.7914	493			12.7914	525			12.7914	1072
		12.8109	637.56			12.8109	518			12.8109	541			12.8109	1018
		12.8304	642.6			12.8304	528			12.8304	542			12.8304	966
		12.8499	698.04			12.8499	476			12.8499	538			12.8499	1032
		12.8694	661.5			12.8694	511			12.8694	560			12.8694	1022
		12.8888	656.46			12.8888	545			12.8888	512			12.8888	1132
		12.9083	608.58			12.9083	555			12.9083	497			12.9083	1054
		12.9278	647.64			12.9278	535			12.9278	553			12.9278	1028
		12.9473	616.14			12.9473	551			12.9473	496			12.9473	980
		12.9667	642.6			12.9667	572			12.9667	565			12.9667	984
		12.9862	616.14			12.9862	502			12.9862	527			12.9862	1050
		13.0057	631.26			13.0057	525			13.0057	552			13.0057	1016
		13.0252	640.08			13.0252	483			13.0252	537			13.0252	998
		13.0447	614.88			13.0447	554			13.0447	541			13.0447	1030
		13.0641	671.58			13.0641	502			13.0641	527			13.0641	984
		13.0836	660.24			13.0836	471			13.0836	561			13.0836	1020
		13.1031	636.3			13.1031	498			13.1031	533			13.1031	1070
		13.1226	633.78			13.1226	531			13.1226	576			13.1226	1100
		13.1421	608.58			13.1421	532			13.1421	523			13.1421	1024
		13.1615	647.64			13.1615	475			13.1615	528			13.1615	1036
		13.181	664.02			13.181	516			13.181	531			13.181	1092
		13.2005	652.68			13.2005	533			13.2005	539			13.2005	960
		13.22	641.34			13.22	500			13.22	521			13.22	1100
		13.2394	612.36			13.2394	516			13.2394	506			13.2394	1094
		13.2589	647.64			13.2589	521			13.2589	591			13.2589	1038
		13.2784	660.24			13.2784	530			13.2784	510			13.2784	1012
		13.2979	677.88			13.2979	516			13.2979	535			13.2979	960
		13.3174	660.24			13.3174	536			13.3174	551			13.3174	968
		13.3368	630			13.3368	551			13.3368	504			13.3368	1054
		13.3563	641.34			13.3563	525			13.3563	544			13.3563	1030
		13.3758	701.82			13.3758	499			13.3758	526			13.3758	982
		13.3953	589.68			13.3953	513			13.3953	521			13.3953	1000
		13.4148	640.08			13.4148	487			13.4148	549			13.4148	1012
		13.4342	622.44			13.4342	483			13.4342	512			13.4342	1046
		13.4537	607.32			13.4537	534			13.4537	523			13.4537	1104
		13.4732	633.78			13.4732	518			13.4732	512			13.4732	1098
		13.4927	617.4			13.4927	518			13.4927	536			13.4927	1068
		13.5121	624.96			13.5121	510			13.5121	499			13.5121	944
		13.5316	666.54			13.5316	487			13.5316	516			13.5316	1092
		13.5511	648.9			13.5511	529			13.5511	562			13.5511	1058
		13.5706	650.16			13.5706	505			13.5706	489			13.5706	1034
		13.5901	578.34			13.5901	510			13.5901	552			13.5901	988
		13.6095	632.52			13.6095	521			13.6095	520			13.6095	1084
		13.629	611.1			13.629	543			13.629	556			13.629	1022
		13.6485	637.56			13.6485	522			13.6485	493			13.6485	976
		13.668	667.8			13.668	533			13.668	581			13.668	976
		13.6875	670.32			13.6875	523			13.6875	528			13.6875	1084
		13.7069	647.64			13.7069	506			13.7069	514			13.7069	992
		13.7264	693			13.7264	546			13.7264	528			13.7264	994
		13.7459	672.84			13.7459	507			13.7459	546			13.7459	1010
		13.7654	657.72			13.7654	499			13.7654	546			13.7654	1054
		13.7848	661.5			13.7848	536			13.7848	513			13.7848	1076
		13.8043	684.18			13.8043	545			13.8043	526			13.8043	1082
		13.8238	622.44			13.8238	600			13.8238	538			13.8238	1006
		13.8433	606.06			13.8433	513			13.8433	555			13.8433	1004
		13.8628	624.96			13.8628	482			13.8628	499			13.8628	994
		13.8822	632.52			13.8822	534			13.8822	544			13.8822	1076
		13.9017	616.14			13.9017	504			13.9017	566			13.9017	1002
		13.9212	670.32			13.9212	533			13.9212	571			13.9212	976
		13.9407	652.68			13.9407	498			13.9407	531			13.9407	1066
		13.9602	641.34			13.9602	485			13.9602	542			13.9602	1036
		13.9796	637.56			13.9796	522			13.9796	519			13.9796	1076
		13.9991	633.78			13.9991	496			13.9991	532			13.9991	1072
		14.0186	631.26			14.0186	510			14.0186	482			14.0186	1010
		14.0381	606.06			14.0381	477			14.0381	528			14.0381	1032
		14.0575	636.3			14.0575	561			14.0575	526			14.0575	1000
		14.077	667.8			14.077	507			14.077	488			14.077	1036
		14.0965	672.84			14.0965	502			14.0965	510			14.0965	1040
		14.116	618.66			14.116	498			14.116	507			14.116	1008
		14.1355	594.72			14.1355	511			14.1355	536			14.1355	936
		14.1549	696.78			14.1549	560			14.1549	511			14.1549	1092
		14.1744	690.48			14.1744	497			14.1744	560			14.1744	1016
		14.1939	602.28			14.1939	496			14.1939	510			14.1939	924
		14.2134	643.86			14.2134	526			14.2134	504			14.2134	1052
		14.2329	674.1			14.2329	569			14.2329	540			14.2329	974
		14.2523	632.52			14.2523	490			14.2523	504			14.2523	1004
		14.2718	662.76			14.2718	564			14.2718	531			14.2718	1086
		14.2913	672.84			14.2913	520			14.2913	559			14.2913	1092
		14.3108	643.86			14.3108	517			14.3108	523			14.3108	1062
		14.3302	733.32			14.3302	501			14.3302	550			14.3302	1072
		14.3497	653.94			14.3497	494			14.3497	544			14.3497	1070
		14.3692	628.74			14.3692	537			14.3692	547			14.3692	1004
		14.3887	677.88			14.3887	539			14.3887	570			14.3887	1084
		14.4082	685.44			14.4082	556			14.4082	535			14.4082	1064
		14.4276	672.84			14.4276	564			14.4276	530			14.4276	1026
		14.4471	633.78			14.4471	544			14.4471	545			14.4471	1028
		14.4666	599.76			14.4666	517			14.4666	539			14.4666	1072
		14.4861	651.42			14.4861	481			14.4861	568			14.4861	958
		14.5056	667.8			14.5056	517			14.5056	566			14.5056	1050
		14.525	676.62			14.525	527			14.525	524			14.525	1138
		14.5445	641.34			14.5445	516			14.5445	505			14.5445	980
		14.564	631.26			14.564	514			14.564	513			14.564	1042
		14.5835	641.34			14.5835	535			14.5835	511			14.5835	998
		14.6029	667.8			14.6029	539			14.6029	502			14.6029	1074
		14.6224	640.08			14.6224	564			14.6224	526			14.6224	1038
		14.6419	602.28			14.6419	530			14.6419	541			14.6419	1010
		14.6614	646.38			14.6614	514			14.6614	554			14.6614	982
		14.6809	650.16			14.6809	528			14.6809	567			14.6809	964
		14.7003	599.76			14.7003	492			14.7003	514			14.7003	1076
		14.7198	630			14.7198	509			14.7198	520			14.7198	1002
		14.7393	575.82			14.7393	491			14.7393	531			14.7393	1026
		14.7588	594.72			14.7588	540			14.7588	533			14.7588	1018
		14.7783	582.12			14.7783	558			14.7783	504			14.7783	1044
		14.7977	609.84			14.7977	563			14.7977	502			14.7977	1006
		14.8172	643.86			14.8172	565			14.8172	565			14.8172	1040
		14.8367	689.22			14.8367	544			14.8367	536			14.8367	950
		14.8562	687.96			14.8562	520			14.8562	534			14.8562	1076
		14.8757	647.64			14.8757	543			14.8757	561			14.8757	992
		14.8951	632.52			14.8951	522			14.8951	502			14.8951	942
		14.9146	646.38			14.9146	510			14.9146	498			14.9146	1082
		14.9341	666.54			14.9341	537			14.9341	480			14.9341	1078
		14.9536	613.62			14.9536	502			14.9536	469			14.9536	908
		14.973	641.34			14.973	509			14.973	528			14.973	994
		14.9925	611.1			14.9925	526			14.9925	553			14.9925	1094
		15.012	650.16			15.012	533			15.012	520			15.012	964
		15.0315	676.62			15.0315	550			15.0315	475			15.0315	956
		15.051	675.36			15.051	501			15.051	560			15.051	982
		15.0704	656.46			15.0704	480			15.0704	539			15.0704	974
		15.0899	648.9			15.0899	548			15.0899	541			15.0899	1086
		15.1094	653.94			15.1094	542			15.1094	566			15.1094	1052
		15.1289	616.14			15.1289	524			15.1289	555			15.1289	936
		15.1484	690.48			15.1484	535			15.1484	504			15.1484	974
		15.1678	700.56			15.1678	524			15.1678	580			15.1678	1014
		15.1873	614.88			15.1873	493			15.1873	568			15.1873	1066
		15.2068	655.2			15.2068	570			15.2068	566			15.2068	986
		15.2263	666.54			15.2263	520			15.2263	541			15.2263	1026
		15.2457	613.62			15.2457	520			15.2457	510			15.2457	1102
		15.2652	655.2			15.2652	523			15.2652	543			15.2652	1080
		15.2847	664.02			15.2847	512			15.2847	504			15.2847	1012
		15.3042	686.7			15.3042	509			15.3042	577			15.3042	1010
		15.3237	660.24			15.3237	565			15.3237	564			15.3237	962
		15.3431	713.16			15.3431	592			15.3431	505			15.3431	1012
		15.3626	651.42			15.3626	520			15.3626	543			15.3626	988
		15.3821	568.26			15.3821	545			15.3821	520			15.3821	1028
		15.4016	681.66			15.4016	556			15.4016	500			15.4016	1038
		15.4211	687.96			15.4211	502			15.4211	473			15.4211	978
		15.4405	637.56			15.4405	532			15.4405	529			15.4405	1012
		15.46	648.9			15.46	537			15.46	529			15.46	1106
		15.4795	646.38			15.4795	480			15.4795	504			15.4795	982
		15.499	631.26			15.499	569			15.499	474			15.499	1054
		15.5184	680.4			15.5184	520			15.5184	528			15.5184	1054
		15.5379	658.98			15.5379	529			15.5379	563			15.5379	1042
		15.5574	650.16			15.5574	575			15.5574	517			15.5574	1014
		15.5769	742.14			15.5769	516			15.5769	540			15.5769	1072
		15.5964	680.4			15.5964	497			15.5964	507			15.5964	1044
		15.6158	753.48			15.6158	573			15.6158	560			15.6158	1142
		15.6353	793.8			15.6353	629			15.6353	620			15.6353	1180
		15.6548	888.3			15.6548	709			15.6548	627			15.6548	1284
		15.6743	1015.56			15.6743	814			15.6743	739			15.6743	1406
		15.6938	1273.86			15.6938	996			15.6938	823			15.6938	1822
		15.7132	1493.1			15.7132	1136			15.7132	955			15.7132	1926
		15.7327	1499.4			15.7327	1063			15.7327	892			15.7327	2080
		15.7522	1317.96			15.7522	965			15.7522	854			15.7522	1830
		15.7717	1072.26			15.7717	793			15.7717	685			15.7717	1566
		15.7911	835.38			15.7911	652			15.7911	596			15.7911	1254
		15.8106	742.14			15.8106	626			15.8106	543			15.8106	1158
		15.8301	671.58			15.8301	562			15.8301	531			15.8301	988
		15.8496	598.5			15.8496	534			15.8496	534			15.8496	1036
		15.8691	665.28			15.8691	554			15.8691	585			15.8691	1036
		15.8885	637.56			15.8885	539			15.8885	509			15.8885	992
		15.908	598.5			15.908	515			15.908	522			15.908	1024
		15.9275	676.62			15.9275	520			15.9275	527			15.9275	1048
		15.947	664.02			15.947	507			15.947	539			15.947	982
		15.9665	651.42			15.9665	532			15.9665	537			15.9665	1002
		15.9859	680.4			15.9859	506			15.9859	521			15.9859	1046
		16.0054	631.26			16.0054	497			16.0054	549			16.0054	1012
		16.0249	611.1			16.0249	491			16.0249	516			16.0249	1070
		16.0444	685.44			16.0444	481			16.0444	539			16.0444	1040
		16.0638	628.74			16.0638	547			16.0638	541			16.0638	1016
		16.0833	637.56			16.0833	502			16.0833	534			16.0833	1024
		16.1028	619.92			16.1028	543			16.1028	565			16.1028	986
		16.1223	661.5			16.1223	501			16.1223	511			16.1223	960
		16.1418	607.32			16.1418	508			16.1418	539			16.1418	1032
		16.1612	685.44			16.1612	517			16.1612	547			16.1612	1036
		16.1807	641.34			16.1807	502			16.1807	596			16.1807	1064
		16.2002	695.52			16.2002	506			16.2002	516			16.2002	1096
		16.2197	630			16.2197	508			16.2197	571			16.2197	1006
		16.2392	621.18			16.2392	558			16.2392	517			16.2392	1022
		16.2586	612.36			16.2586	525			16.2586	533			16.2586	984
		16.2781	636.3			16.2781	550			16.2781	538			16.2781	1022
		16.2976	631.26			16.2976	502			16.2976	520			16.2976	986
		16.3171	656.46			16.3171	496			16.3171	492			16.3171	994
		16.3365	646.38			16.3365	569			16.3365	517			16.3365	1054
		16.356	648.9			16.356	562			16.356	509			16.356	990
		16.3755	661.5			16.3755	536			16.3755	540			16.3755	1062
		16.395	666.54			16.395	515			16.395	532			16.395	1078
		16.4145	631.26			16.4145	521			16.4145	521			16.4145	1026
		16.4339	638.82			16.4339	493			16.4339	557			16.4339	1052
		16.4534	648.9			16.4534	507			16.4534	528			16.4534	1030
		16.4729	661.5			16.4729	509			16.4729	519			16.4729	1026
		16.4924	631.26			16.4924	507			16.4924	528			16.4924	1004
		16.5119	652.68			16.5119	543			16.5119	533			16.5119	1026
		16.5313	627.48			16.5313	535			16.5313	565			16.5313	1080
		16.5508	661.5			16.5508	493			16.5508	514			16.5508	1014
		16.5703	676.62			16.5703	521			16.5703	561			16.5703	1054
		16.5898	658.98			16.5898	553			16.5898	536			16.5898	1098
		16.6092	601.02			16.6092	482			16.6092	533			16.6092	1024
		16.6287	632.52			16.6287	513			16.6287	552			16.6287	1008
		16.6482	595.98			16.6482	547			16.6482	520			16.6482	1062
		16.6677	686.7			16.6677	557			16.6677	557			16.6677	1074
		16.6872	669.06			16.6872	562			16.6872	512			16.6872	1068
		16.7066	658.98			16.7066	528			16.7066	543			16.7066	998
		16.7261	661.5			16.7261	520			16.7261	554			16.7261	1004
		16.7456	573.3			16.7456	532			16.7456	534			16.7456	1044
		16.7651	685.44			16.7651	537			16.7651	543			16.7651	968
		16.7846	677.88			16.7846	524			16.7846	571			16.7846	1054
		16.804	734.58			16.804	513			16.804	513			16.804	1058
		16.8235	705.6			16.8235	516			16.8235	536			16.8235	1060
		16.843	727.02			16.843	540			16.843	560			16.843	1050
		16.8625	691.74			16.8625	566			16.8625	593			16.8625	1058
		16.8819	742.14			16.8819	547			16.8819	692			16.8819	1210
		16.9014	787.5			16.9014	603			16.9014	646			16.9014	1226
		16.9209	905.94			16.9209	724			16.9209	787			16.9209	1438
		16.9404	977.76			16.9404	789			16.9404	911			16.9404	1668
		16.9599	1252.44			16.9599	938			16.9599	1216			16.9599	2084
		16.9793	1702.26			16.9793	1162			16.9793	1830			16.9793	2928
		16.9988	2076.48			16.9988	1471			16.9988	2347			16.9988	3576
		17.0183	2367.54			17.0183	1544			17.0183	2455			17.0183	3158
		17.0378	2332.26			17.0378	1359			17.0378	1985			17.0378	2670
		17.0573	1873.62			17.0573	1112			17.0573	1550			17.0573	2148
		17.0767	1500.66			17.0767	917			17.0767	1046			17.0767	1564
		17.0962	1081.08			17.0962	702			17.0962	757			17.0962	1304
		17.1157	863.1			17.1157	621			17.1157	609			17.1157	1136
		17.1352	750.96			17.1352	571			17.1352	624			17.1352	1106
		17.1546	677.88			17.1546	531			17.1546	572			17.1546	1118
		17.1741	676.62			17.1741	552			17.1741	529			17.1741	1032
		17.1936	724.5			17.1936	512			17.1936	571			17.1936	1174
		17.2131	661.5			17.2131	526			17.2131	571			17.2131	978
		17.2326	652.68			17.2326	538			17.2326	575			17.2326	1020
		17.252	645.12			17.252	550			17.252	548			17.252	1014
		17.2715	677.88			17.2715	559			17.2715	524			17.2715	1006
		17.291	627.48			17.291	509			17.291	544			17.291	1004
		17.3105	681.66			17.3105	533			17.3105	537			17.3105	1028
		17.33	689.22			17.33	554			17.33	546			17.33	1008
		17.3494	656.46			17.3494	511			17.3494	572			17.3494	1014
		17.3689	621.18			17.3689	541			17.3689	542			17.3689	1020
		17.3884	587.16			17.3884	531			17.3884	543			17.3884	1098
		17.4079	609.84			17.4079	527			17.4079	514			17.4079	984
		17.4273	643.86			17.4273	497			17.4273	535			17.4273	1060
		17.4468	672.84			17.4468	548			17.4468	524			17.4468	1010
		17.4663	698.04			17.4663	552			17.4663	552			17.4663	956
		17.4858	647.64			17.4858	556			17.4858	507			17.4858	980
		17.5053	664.02			17.5053	562			17.5053	533			17.5053	1044
		17.5247	680.4			17.5247	515			17.5247	562			17.5247	1098
		17.5442	661.5			17.5442	537			17.5442	549			17.5442	1030
		17.5637	723.24			17.5637	569			17.5637	537			17.5637	1086
		17.5832	681.66			17.5832	509			17.5832	564			17.5832	1072
		17.6027	658.98			17.6027	531			17.6027	571			17.6027	1054
		17.6221	695.52			17.6221	532			17.6221	553			17.6221	1050
		17.6416	666.54			17.6416	539			17.6416	577			17.6416	926
		17.6611	696.78			17.6611	541			17.6611	520			17.6611	1014
		17.6806	689.22			17.6806	510			17.6806	558			17.6806	972
		17.7	602.28			17.7	509			17.7	496			17.7	1046
		17.7195	641.34			17.7195	545			17.7195	594			17.7195	990
		17.739	655.2			17.739	544			17.739	548			17.739	1062
		17.7585	677.88			17.7585	585			17.7585	531			17.7585	1010
		17.778	642.6			17.778	529			17.778	551			17.778	1002
		17.7974	696.78			17.7974	487			17.7974	530			17.7974	1110
		17.8169	667.8			17.8169	528			17.8169	541			17.8169	1040
		17.8364	682.92			17.8364	517			17.8364	512			17.8364	1010
		17.8559	718.2			17.8559	543			17.8559	536			17.8559	1020
		17.8754	637.56			17.8754	499			17.8754	510			17.8754	1036
		17.8948	662.76			17.8948	509			17.8948	511			17.8948	1016
		17.9143	675.36			17.9143	541			17.9143	495			17.9143	1054
		17.9338	703.08			17.9338	548			17.9338	558			17.9338	1094
		17.9533	647.64			17.9533	502			17.9533	535			17.9533	1008
		17.9727	685.44			17.9727	531			17.9727	526			17.9727	1016
		17.9922	580.86			17.9922	499			17.9922	522			17.9922	1062
		18.0117	636.3			18.0117	516			18.0117	557			18.0117	1036
		18.0312	617.4			18.0312	495			18.0312	518			18.0312	996
		18.0507	599.76			18.0507	545			18.0507	532			18.0507	978
		18.0701	622.44			18.0701	546			18.0701	552			18.0701	1052
		18.0896	696.78			18.0896	506			18.0896	548			18.0896	1072
		18.1091	635.04			18.1091	542			18.1091	542			18.1091	926
		18.1286	669.06			18.1286	560			18.1286	522			18.1286	1054
		18.1481	661.5			18.1481	547			18.1481	550			18.1481	1054
		18.1675	682.92			18.1675	506			18.1675	581			18.1675	996
		18.187	664.02			18.187	544			18.187	544			18.187	1016
		18.2065	682.92			18.2065	530			18.2065	558			18.2065	1108
		18.226	669.06			18.226	517			18.226	507			18.226	1060
		18.2454	609.84			18.2454	517			18.2454	486			18.2454	972
		18.2649	645.12			18.2649	521			18.2649	517			18.2649	1038
		18.2844	682.92			18.2844	497			18.2844	526			18.2844	942
		18.3039	638.82			18.3039	511			18.3039	559			18.3039	956
		18.3234	667.8			18.3234	559			18.3234	537			18.3234	1014
		18.3428	633.78			18.3428	531			18.3428	583			18.3428	1086
		18.3623	627.48			18.3623	525			18.3623	581			18.3623	1000
		18.3818	632.52			18.3818	507			18.3818	517			18.3818	1086
		18.4013	698.04			18.4013	570			18.4013	561			18.4013	1038
		18.4208	640.08			18.4208	543			18.4208	562			18.4208	1044
		18.4402	637.56			18.4402	549			18.4402	530			18.4402	1060
		18.4597	699.3			18.4597	585			18.4597	506			18.4597	970
		18.4792	715.68			18.4792	511			18.4792	489			18.4792	1064
		18.4987	686.7			18.4987	519			18.4987	537			18.4987	1030
		18.5181	686.7			18.5181	556			18.5181	548			18.5181	986
		18.5376	674.1			18.5376	531			18.5376	491			18.5376	1002
		18.5571	580.86			18.5571	500			18.5571	503			18.5571	1056
		18.5766	651.42			18.5766	572			18.5766	549			18.5766	940
		18.5961	681.66			18.5961	466			18.5961	535			18.5961	982
		18.6155	643.86			18.6155	514			18.6155	590			18.6155	930
		18.635	681.66			18.635	538			18.635	557			18.635	1014
		18.6545	700.56			18.6545	510			18.6545	528			18.6545	1034
		18.674	670.32			18.674	535			18.674	529			18.674	1026
		18.6935	693			18.6935	557			18.6935	541			18.6935	1052
		18.7129	622.44			18.7129	500			18.7129	526			18.7129	1030
		18.7324	700.56			18.7324	537			18.7324	562			18.7324	994
		18.7519	655.2			18.7519	510			18.7519	530			18.7519	956
		18.7714	656.46			18.7714	543			18.7714	558			18.7714	974
		18.7908	677.88			18.7908	546			18.7908	530			18.7908	1060
		18.8103	693			18.8103	556			18.8103	535			18.8103	1130
		18.8298	619.92			18.8298	551			18.8298	526			18.8298	1060
		18.8493	667.8			18.8493	541			18.8493	520			18.8493	1036
		18.8688	626.22			18.8688	531			18.8688	530			18.8688	1044
		18.8882	642.6			18.8882	494			18.8882	560			18.8882	1064
		18.9077	681.66			18.9077	514			18.9077	522			18.9077	1028
		18.9272	704.34			18.9272	580			18.9272	563			18.9272	1032
		18.9467	660.24			18.9467	543			18.9467	552			18.9467	1066
		18.9662	638.82			18.9662	534			18.9662	552			18.9662	970
		18.9856	758.52			18.9856	542			18.9856	534			18.9856	1092
		19.0051	670.32			19.0051	564			19.0051	546			19.0051	998
		19.0246	689.22			19.0246	508			19.0246	577			19.0246	1052
		19.0441	630			19.0441	529			19.0441	554			19.0441	1016
		19.0635	626.22			19.0635	540			19.0635	552			19.0635	1108
		19.083	635.04			19.083	574			19.083	527			19.083	1068
		19.1025	686.7			19.1025	569			19.1025	575			19.1025	964
		19.122	682.92			19.122	514			19.122	521			19.122	1066
		19.1415	703.08			19.1415	530			19.1415	560			19.1415	1026
		19.1609	658.98			19.1609	576			19.1609	557			19.1609	938
		19.1804	665.28			19.1804	525			19.1804	540			19.1804	1050
		19.1999	679.14			19.1999	531			19.1999	491			19.1999	1046
		19.2194	715.68			19.2194	589			19.2194	544			19.2194	1122
		19.2389	721.98			19.2389	573			19.2389	553			19.2389	1026
		19.2583	709.38			19.2583	575			19.2583	527			19.2583	1054
		19.2778	676.62			19.2778	568			19.2778	616			19.2778	1096
		19.2973	677.88			19.2973	568			19.2973	539			19.2973	1124
		19.3168	708.12			19.3168	583			19.3168	575			19.3168	1144
		19.3362	748.44			19.3362	567			19.3362	557			19.3362	950
		19.3557	687.96			19.3557	575			19.3557	615			19.3557	1082
		19.3752	729.54			19.3752	611			19.3752	626			19.3752	1108
		19.3947	832.86			19.3947	615			19.3947	593			19.3947	1138
		19.4142	835.38			19.4142	688			19.4142	630			19.4142	1150
		19.4336	917.28			19.4336	723			19.4336	700			19.4336	1216
		19.4531	1217.16			19.4531	846			19.4531	741			19.4531	1542
		19.4726	1399.86			19.4726	952			19.4726	916			19.4726	1582
		19.4921	1786.68			19.4921	1152			19.4921	1136			19.4921	2024
		19.5116	2261.7			19.5116	1518			19.5116	1505			19.5116	2830
		19.531	2535.12			19.531	1825			19.531	2018			19.531	3674
		19.5505	2925.72			19.5505	2134			19.5505	2227			19.5505	4250
		19.57	2812.32			19.57	2040			19.57	2287			19.57	4344
		19.5895	2425.5			19.5895	1783			19.5895	1930			19.5895	3618
		19.609	1803.06			19.609	1436			19.609	1493			19.609	2978
		19.6284	1488.06			19.6284	1149			19.6284	1132			19.6284	2300
		19.6479	1084.86			19.6479	857			19.6479	847			19.6479	1628
		19.6674	914.76			19.6674	694			19.6674	696			19.6674	1430
		19.6869	805.14			19.6869	631			19.6869	682			19.6869	1294
		19.7063	752.22			19.7063	575			19.7063	590			19.7063	1136
		19.7258	762.3			19.7258	551			19.7258	636			19.7258	1192
		19.7453	732.06			19.7453	536			19.7453	531			19.7453	1096
		19.7648	718.2			19.7648	591			19.7648	586			19.7648	1126
		19.7843	715.68			19.7843	590			19.7843	530			19.7843	1070
		19.8037	693			19.8037	598			19.8037	534			19.8037	1130
		19.8232	690.48			19.8232	541			19.8232	552			19.8232	1058
		19.8427	699.3			19.8427	543			19.8427	578			19.8427	1068
		19.8622	667.8			19.8622	504			19.8622	567			19.8622	1014
		19.8817	718.2			19.8817	521			19.8817	548			19.8817	1062
		19.9011	662.76			19.9011	568			19.9011	534			19.9011	1056
		19.9206	662.76			19.9206	517			19.9206	557			19.9206	1038
		19.9401	704.34			19.9401	526			19.9401	585			19.9401	1020
		19.9596	656.46			19.9596	542			19.9596	574			19.9596	970
		19.979	645.12			19.979	555			19.979	517			19.979	1030
		19.9985	660.24			19.9985	558			19.9985	550			19.9985	994
		20.018	651.42			20.018	547			20.018	556			20.018	1014
		20.0375	638.82			20.0375	548			20.0375	567			20.0375	1120
		20.057	653.94			20.057	522			20.057	535			20.057	1096
		20.0764	624.96			20.0764	548			20.0764	495			20.0764	1024
		20.0959	672.84			20.0959	524			20.0959	557			20.0959	1056
		20.1154	694.26			20.1154	547			20.1154	515			20.1154	984
		20.1349	660.24			20.1349	519			20.1349	539			20.1349	962
		20.1544	598.5			20.1544	533			20.1544	587			20.1544	1092
		20.1738	655.2			20.1738	528			20.1738	515			20.1738	1104
		20.1933	658.98			20.1933	515			20.1933	548			20.1933	990
		20.2128	616.14			20.2128	549			20.2128	575			20.2128	1028
		20.2323	704.34			20.2323	527			20.2323	536			20.2323	1010
		20.2517	658.98			20.2517	553			20.2517	511			20.2517	1038
		20.2712	690.48			20.2712	569			20.2712	540			20.2712	1024
		20.2907	686.7			20.2907	542			20.2907	548			20.2907	1110
		20.3102	593.46			20.3102	514			20.3102	563			20.3102	1030
		20.3297	627.48			20.3297	524			20.3297	541			20.3297	1072
		20.3491	597.24			20.3491	548			20.3491	554			20.3491	1010
		20.3686	691.74			20.3686	494			20.3686	578			20.3686	1006
		20.3881	713.16			20.3881	551			20.3881	527			20.3881	1140
		20.4076	633.78			20.4076	527			20.4076	539			20.4076	1032
		20.4271	684.18			20.4271	545			20.4271	571			20.4271	1054
		20.4465	664.02			20.4465	539			20.4465	566			20.4465	1054
		20.466	670.32			20.466	526			20.466	549			20.466	1036
		20.4855	681.66			20.4855	543			20.4855	567			20.4855	1004
		20.505	693			20.505	522			20.505	528			20.505	1080
		20.5244	721.98			20.5244	558			20.5244	596			20.5244	1032
		20.5439	695.52			20.5439	557			20.5439	531			20.5439	1056
		20.5634	710.64			20.5634	551			20.5634	589			20.5634	1034
		20.5829	705.6			20.5829	588			20.5829	587			20.5829	1076
		20.6024	691.74			20.6024	601			20.6024	542			20.6024	1090
		20.6218	737.1			20.6218	560			20.6218	566			20.6218	1034
		20.6413	655.2			20.6413	572			20.6413	608			20.6413	1084
		20.6608	706.86			20.6608	531			20.6608	575			20.6608	1024
		20.6803	687.96			20.6803	547			20.6803	539			20.6803	1166
		20.6998	662.76			20.6998	549			20.6998	575			20.6998	1028
		20.7192	651.42			20.7192	514			20.7192	535			20.7192	1034
		20.7387	699.3			20.7387	551			20.7387	528			20.7387	1028
		20.7582	648.9			20.7582	529			20.7582	575			20.7582	960
		20.7777	656.46			20.7777	527			20.7777	521			20.7777	1190
		20.7971	661.5			20.7971	537			20.7971	523			20.7971	1070
		20.8166	672.84			20.8166	555			20.8166	584			20.8166	1020
		20.8361	653.94			20.8361	531			20.8361	555			20.8361	966
		20.8556	631.26			20.8556	528			20.8556	560			20.8556	1060
		20.8751	681.66			20.8751	503			20.8751	545			20.8751	1074
		20.8945	667.8			20.8945	475			20.8945	554			20.8945	1014
		20.914	672.84			20.914	509			20.914	583			20.914	1048
		20.9335	674.1			20.9335	533			20.9335	576			20.9335	1074
		20.953	695.52			20.953	531			20.953	544			20.953	1040
		20.9725	641.34			20.9725	535			20.9725	506			20.9725	1050
		20.9919	716.94			20.9919	525			20.9919	541			20.9919	1072
		21.0114	633.78			21.0114	561			21.0114	538			21.0114	1102
		21.0309	669.06			21.0309	546			21.0309	581			21.0309	1032
		21.0504	703.08			21.0504	577			21.0504	531			21.0504	1062
		21.0698	643.86			21.0698	533			21.0698	504			21.0698	1098
		21.0893	647.64			21.0893	573			21.0893	546			21.0893	1028
		21.1088	653.94			21.1088	517			21.1088	545			21.1088	1114
		21.1283	662.76			21.1283	542			21.1283	500			21.1283	978
		21.1478	696.78			21.1478	507			21.1478	550			21.1478	1078
		21.1672	675.36			21.1672	528			21.1672	528			21.1672	1036
		21.1867	641.34			21.1867	534			21.1867	575			21.1867	1080
		21.2062	628.74			21.2062	534			21.2062	530			21.2062	1012
		21.2257	675.36			21.2257	565			21.2257	590			21.2257	1098
		21.2452	704.34			21.2452	505			21.2452	531			21.2452	1104
		21.2646	682.92			21.2646	478			21.2646	518			21.2646	1026
		21.2841	661.5			21.2841	542			21.2841	551			21.2841	1022
		21.3036	655.2			21.3036	499			21.3036	549			21.3036	1020
		21.3231	660.24			21.3231	533			21.3231	503			21.3231	986
		21.3425	650.16			21.3425	581			21.3425	495			21.3425	1104
		21.362	670.32			21.362	517			21.362	574			21.362	1100
		21.3815	640.08			21.3815	537			21.3815	589			21.3815	996
		21.401	623.7			21.401	549			21.401	549			21.401	1026
		21.4205	681.66			21.4205	534			21.4205	553			21.4205	1030
		21.4399	672.84			21.4399	525			21.4399	576			21.4399	986
		21.4594	674.1			21.4594	485			21.4594	560			21.4594	962
		21.4789	662.76			21.4789	513			21.4789	555			21.4789	942
		21.4984	604.8			21.4984	502			21.4984	567			21.4984	1054
		21.5179	661.5			21.5179	517			21.5179	574			21.5179	988
		21.5373	664.02			21.5373	521			21.5373	490			21.5373	1016
		21.5568	682.92			21.5568	558			21.5568	525			21.5568	974
		21.5763	655.2			21.5763	539			21.5763	560			21.5763	1066
		21.5958	645.12			21.5958	526			21.5958	533			21.5958	1118
		21.6152	706.86			21.6152	550			21.6152	567			21.6152	1088
		21.6347	685.44			21.6347	551			21.6347	481			21.6347	1002
		21.6542	716.94			21.6542	475			21.6542	564			21.6542	1038
		21.6737	662.76			21.6737	497			21.6737	555			21.6737	986
		21.6932	664.02			21.6932	548			21.6932	559			21.6932	1084
		21.7126	604.8			21.7126	515			21.7126	542			21.7126	1092
		21.7321	693			21.7321	521			21.7321	527			21.7321	992
		21.7516	682.92			21.7516	520			21.7516	535			21.7516	962
		21.7711	616.14			21.7711	498			21.7711	588			21.7711	1056
		21.7906	695.52			21.7906	531			21.7906	534			21.7906	1076
		21.81	652.68			21.81	547			21.81	524			21.81	1104
		21.8295	679.14			21.8295	517			21.8295	535			21.8295	936
		21.849	680.4			21.849	565			21.849	551			21.849	1056
		21.8685	675.36			21.8685	550			21.8685	539			21.8685	1058
		21.8879	657.72			21.8879	558			21.8879	542			21.8879	1042
		21.9074	696.78			21.9074	528			21.9074	526			21.9074	1032
		21.9269	643.86			21.9269	503			21.9269	506			21.9269	1096
		21.9464	706.86			21.9464	546			21.9464	541			21.9464	962
		21.9659	647.64			21.9659	548			21.9659	518			21.9659	1000
		21.9853	652.68			21.9853	549			21.9853	537			21.9853	1058
		22.0048	680.4			22.0048	523			22.0048	523			22.0048	1090
		22.0243	650.16			22.0243	525			22.0243	518			22.0243	964
		22.0438	645.12			22.0438	561			22.0438	572			22.0438	1026
		22.0633	624.96			22.0633	526			22.0633	534			22.0633	988
		22.0827	617.4			22.0827	517			22.0827	543			22.0827	1028
		22.1022	690.48			22.1022	530			22.1022	521			22.1022	1040
		22.1217	647.64			22.1217	493			22.1217	539			22.1217	1052
		22.1412	677.88			22.1412	526			22.1412	546			22.1412	1044
		22.1606	655.2			22.1606	527			22.1606	524			22.1606	996
		22.1801	681.66			22.1801	553			22.1801	539			22.1801	1010
		22.1996	669.06			22.1996	539			22.1996	591			22.1996	1002
		22.2191	687.96			22.2191	560			22.2191	505			22.2191	982
		22.2386	672.84			22.2386	501			22.2386	539			22.2386	964
		22.258	632.52			22.258	533			22.258	516			22.258	996
		22.2775	703.08			22.2775	572			22.2775	566			22.2775	1060
		22.297	632.52			22.297	512			22.297	533			22.297	954
		22.3165	595.98			22.3165	513			22.3165	477			22.3165	1084
		22.336	651.42			22.336	519			22.336	522			22.336	988
		22.3554	653.94			22.3554	546			22.3554	537			22.3554	1164
		22.3749	671.58			22.3749	515			22.3749	537			22.3749	966
		22.3944	601.02			22.3944	518			22.3944	560			22.3944	1016
		22.4139	698.04			22.4139	571			22.4139	539			22.4139	1012
		22.4333	640.08			22.4333	518			22.4333	549			22.4333	970
		22.4528	728.28			22.4528	553			22.4528	577			22.4528	966
		22.4723	650.16			22.4723	493			22.4723	534			22.4723	948
		22.4918	633.78			22.4918	544			22.4918	539			22.4918	1012
		22.5113	714.42			22.5113	548			22.5113	534			22.5113	1070
		22.5307	635.04			22.5307	533			22.5307	551			22.5307	1000
		22.5502	706.86			22.5502	494			22.5502	538			22.5502	1006
		22.5697	645.12			22.5697	517			22.5697	582			22.5697	1078
		22.5892	695.52			22.5892	545			22.5892	534			22.5892	1028
		22.6087	647.64			22.6087	581			22.6087	522			22.6087	1032
		22.6281	631.26			22.6281	581			22.6281	538			22.6281	1036
		22.6476	653.94			22.6476	524			22.6476	535			22.6476	958
		22.6671	612.36			22.6671	495			22.6671	494			22.6671	982
		22.6866	657.72			22.6866	544			22.6866	546			22.6866	1008
		22.706	677.88			22.706	531			22.706	558			22.706	980
		22.7255	677.88			22.7255	528			22.7255	496			22.7255	978
		22.745	633.78			22.745	559			22.745	533			22.745	1066
		22.7645	643.86			22.7645	581			22.7645	576			22.7645	1058
		22.784	666.54			22.784	572			22.784	564			22.784	1016
		22.8034	655.2			22.8034	518			22.8034	528			22.8034	1044
		22.8229	687.96			22.8229	526			22.8229	516			22.8229	960
		22.8424	679.14			22.8424	484			22.8424	572			22.8424	1064
		22.8619	648.9			22.8619	559			22.8619	523			22.8619	1138
		22.8814	680.4			22.8814	550			22.8814	534			22.8814	1016
		22.9008	698.04			22.9008	530			22.9008	635			22.9008	966
		22.9203	733.32			22.9203	522			22.9203	497			22.9203	1098
		22.9398	670.32			22.9398	552			22.9398	567			22.9398	1008
		22.9593	689.22			22.9593	554			22.9593	553			22.9593	1090
		22.9787	698.04			22.9787	562			22.9787	566			22.9787	1044
		22.9982	721.98			22.9982	631			22.9982	602			22.9982	1170
		23.0177	723.24			23.0177	521			23.0177	587			23.0177	1166
		23.0372	803.88			23.0372	553			23.0372	631			23.0372	1090
		23.0567	784.98			23.0567	607			23.0567	553			23.0567	1154
		23.0761	873.18			23.0761	607			23.0761	592			23.0761	1098
		23.0956	952.56			23.0956	686			23.0956	653			23.0956	1272
		23.1151	1074.78			23.1151	738			23.1151	728			23.1151	1398
		23.1346	1231.02			23.1346	838			23.1346	813			23.1346	1476
		23.1541	1416.24			23.1541	996			23.1541	972			23.1541	1700
		23.1735	1869.84			23.1735	1170			23.1735	1113			23.1735	1980
		23.193	1992.06			23.193	1298			23.193	1364			23.193	2480
		23.2125	2324.7			23.2125	1557			23.2125	1576			23.2125	2888
		23.232	2336.04			23.232	1583			23.232	1784			23.232	3208
		23.2514	2419.2			23.2514	1560			23.2514	1820			23.2514	3436
		23.2709	2150.82			23.2709	1577			23.2709	1781			23.2709	3244
		23.2904	1837.08			23.2904	1379			23.2904	1542			23.2904	2976
		23.3099	1664.46			23.3099	1158			23.3099	1300			23.3099	2430
		23.3294	1407.42			23.3294	972			23.3294	1079			23.3294	2172
		23.3488	1105.02			23.3488	775			23.3488	913			23.3488	1810
		23.3683	951.3			23.3683	653			23.3683	754			23.3683	1464
		23.3878	858.06			23.3878	669			23.3878	733			23.3878	1332
		23.4073	762.3			23.4073	628			23.4073	660			23.4073	1280
		23.4268	694.26			23.4268	552			23.4268	629			23.4268	1066
		23.4462	671.58			23.4462	594			23.4462	567			23.4462	1128
		23.4657	724.5			23.4657	519			23.4657	593			23.4657	1098
		23.4852	669.06			23.4852	544			23.4852	534			23.4852	1052
		23.5047	670.32			23.5047	557			23.5047	537			23.5047	1046
		23.5241	640.08			23.5241	555			23.5241	533			23.5241	1094
		23.5436	669.06			23.5436	548			23.5436	534			23.5436	1058
		23.5631	608.58			23.5631	535			23.5631	537			23.5631	1118
		23.5826	662.76			23.5826	507			23.5826	591			23.5826	1034
		23.6021	682.92			23.6021	600			23.6021	510			23.6021	1078
		23.6215	647.64			23.6215	516			23.6215	545			23.6215	952
		23.641	648.9			23.641	499			23.641	569			23.641	976
		23.6605	670.32			23.6605	475			23.6605	511			23.6605	1044
		23.68	664.02			23.68	523			23.68	519			23.68	1052
		23.6995	631.26			23.6995	504			23.6995	513			23.6995	1038
		23.7189	647.64			23.7189	459			23.7189	498			23.7189	998
		23.7384	666.54			23.7384	539			23.7384	560			23.7384	1012
		23.7579	656.46			23.7579	501			23.7579	572			23.7579	1032
		23.7774	671.58			23.7774	531			23.7774	505			23.7774	1016
		23.7968	691.74			23.7968	522			23.7968	546			23.7968	1028
		23.8163	662.76			23.8163	497			23.8163	542			23.8163	1034
		23.8358	636.3			23.8358	500			23.8358	534			23.8358	1008
		23.8553	614.88			23.8553	526			23.8553	510			23.8553	1120
		23.8748	636.3			23.8748	543			23.8748	505			23.8748	1036
		23.8942	645.12			23.8942	533			23.8942	507			23.8942	926
		23.9137	696.78			23.9137	532			23.9137	532			23.9137	1114
		23.9332	622.44			23.9332	503			23.9332	554			23.9332	1028
		23.9527	642.6			23.9527	514			23.9527	550			23.9527	998
		23.9722	628.74			23.9722	449			23.9722	534			23.9722	1120
		23.9916	641.34			23.9916	496			23.9916	521			23.9916	1074
		24.0111	713.16			24.0111	548			24.0111	551			24.0111	1114
		24.0306	622.44			24.0306	531			24.0306	599			24.0306	1152
		24.0501	630			24.0501	520			24.0501	587			24.0501	1158
		24.0695	637.56			24.0695	543			24.0695	589			24.0695	1200
		24.089	695.52			24.089	505			24.089	619			24.089	1304
		24.1085	651.42			24.1085	574			24.1085	736			24.1085	1512
		24.128	754.74			24.128	558			24.128	892			24.128	2226
		24.1475	850.5			24.1475	624			24.1475	1098			24.1475	3066
		24.1669	955.08			24.1669	617			24.1669	1232			24.1669	3464
		24.1864	869.4			24.1864	611			24.1864	1093			24.1864	3660
		24.2059	754.74			24.2059	573			24.2059	1090			24.2059	3202
		24.2254	767.34			24.2254	596			24.2254	1014			24.2254	2808
		24.2449	835.38			24.2449	574			24.2449	811			24.2449	2364
		24.2643	662.76			24.2643	550			24.2643	657			24.2643	1804
		24.2838	655.2			24.2838	508			24.2838	610			24.2838	1492
		24.3033	680.4			24.3033	492			24.3033	577			24.3033	1168
		24.3228	689.22			24.3228	540			24.3228	551			24.3228	1210
		24.3422	650.16			24.3422	524			24.3422	599			24.3422	1136
		24.3617	607.32			24.3617	517			24.3617	509			24.3617	1150
		24.3812	658.98			24.3812	522			24.3812	522			24.3812	1026
		24.4007	660.24			24.4007	523			24.4007	523			24.4007	1022
		24.4202	648.9			24.4202	495			24.4202	524			24.4202	1048
		24.4396	609.84			24.4396	514			24.4396	540			24.4396	1096
		24.4591	750.96			24.4591	535			24.4591	548			24.4591	1044
		24.4786	684.18			24.4786	555			24.4786	563			24.4786	1032
		24.4981	690.48			24.4981	585			24.4981	588			24.4981	1170
		24.5176	777.42			24.5176	611			24.5176	658			24.5176	1232
		24.537	796.32			24.537	657			24.537	705			24.537	1264
		24.5565	840.42			24.5565	721			24.5565	757			24.5565	1348
		24.576	868.14			24.576	687			24.576	715			24.576	1340
		24.5955	858.06			24.5955	595			24.5955	699			24.5955	1228
		24.615	849.24			24.615	633			24.615	663			24.615	1330
		24.6344	807.66			24.6344	630			24.6344	657			24.6344	1184
		24.6539	859.32			24.6539	646			24.6539	664			24.6539	1154
		24.6734	842.94			24.6734	650			24.6734	648			24.6734	1164
		24.6929	933.66			24.6929	699			24.6929	664			24.6929	1188
		24.7123	999.18			24.7123	718			24.7123	690			24.7123	1218
		24.7318	1141.56			24.7318	716			24.7318	770			24.7318	1452
		24.7513	1127.7			24.7513	864			24.7513	941			24.7513	1654
		24.7708	1185.66			24.7708	903			24.7708	976			24.7708	1846
		24.7903	1239.84			24.7903	891			24.7903	1049			24.7903	1936
		24.8097	1189.44			24.8097	806			24.8097	1048			24.8097	1822
		24.8292	1094.94			24.8292	798			24.8292	965			24.8292	1654
		24.8487	986.58			24.8487	789			24.8487	809			24.8487	1662
		24.8682	914.76			24.8682	713			24.8682	794			24.8682	1428
		24.8877	849.24			24.8877	624			24.8877	714			24.8877	1266
		24.9071	783.72			24.9071	571			24.9071	612			24.9071	1166
		24.9266	747.18			24.9266	562			24.9266	574			24.9266	1112
		24.9461	618.66			24.9461	539			24.9461	512			24.9461	1044
		24.9656	660.24			24.9656	516			24.9656	522			24.9656	1042
		24.985	635.04			24.985	517			24.985	569			24.985	1018
		25.0045	637.56			25.0045	517			25.0045	510			25.0045	1044
		25.024	667.8			25.024	530			25.024	521			25.024	1044
		25.0435	616.14			25.0435	479			25.0435	550			25.0435	982
		25.063	672.84			25.063	465			25.063	534			25.063	978
		25.0824	652.68			25.0824	508			25.0824	492			25.0824	956
		25.1019	623.7			25.1019	534			25.1019	523			25.1019	938
		25.1214	630			25.1214	473			25.1214	541			25.1214	944
		25.1409	604.8			25.1409	471			25.1409	494			25.1409	948
		25.1604	658.98			25.1604	517			25.1604	512			25.1604	930
		25.1798	628.74			25.1798	439			25.1798	499			25.1798	880
		25.1993	618.66			25.1993	492			25.1993	530			25.1993	994
		25.2188	585.9			25.2188	477			25.2188	508			25.2188	918
		25.2383	614.88			25.2383	497			25.2383	494			25.2383	932
		25.2577	632.52			25.2577	470			25.2577	494			25.2577	940
		25.2772	651.42			25.2772	479			25.2772	502			25.2772	1004
		25.2967	662.76			25.2967	507			25.2967	530			25.2967	1026
		25.3162	621.18			25.3162	507			25.3162	514			25.3162	908
		25.3357	563.22			25.3357	504			25.3357	513			25.3357	880
		25.3551	632.52			25.3551	472			25.3551	461			25.3551	974
		25.3746	614.88			25.3746	516			25.3746	509			25.3746	924
		25.3941	611.1			25.3941	490			25.3941	543			25.3941	924
		25.4136	604.8			25.4136	445			25.4136	486			25.4136	920
		25.4331	652.68			25.4331	517			25.4331	448			25.4331	958
		25.4525	662.76			25.4525	515			25.4525	495			25.4525	944
		25.472	618.66			25.472	495			25.472	513			25.472	910
		25.4915	618.66			25.4915	442			25.4915	461			25.4915	812
		25.511	588.42			25.511	431			25.511	482			25.511	916
		25.5304	580.86			25.5304	492			25.5304	499			25.5304	1000
		25.5499	611.1			25.5499	500			25.5499	468			25.5499	900
		25.5694	604.8			25.5694	551			25.5694	485			25.5694	998
		25.5889	588.42			25.5889	461			25.5889	501			25.5889	902
		25.6084	608.58			25.6084	486			25.6084	502			25.6084	976
		25.6278	645.12			25.6278	454			25.6278	467			25.6278	976
		25.6473	628.74			25.6473	495			25.6473	514			25.6473	1032
		25.6668	597.24			25.6668	472			25.6668	505			25.6668	958
		25.6863	682.92			25.6863	477			25.6863	508			25.6863	958
		25.7058	604.8			25.7058	474			25.7058	450			25.7058	888
		25.7252	535.5			25.7252	449			25.7252	495			25.7252	922
		25.7447	619.92			25.7447	449			25.7447	465			25.7447	938
		25.7642	588.42			25.7642	488			25.7642	495			25.7642	922
		25.7837	572.04			25.7837	496			25.7837	477			25.7837	910
		25.8031	577.08			25.8031	498			25.8031	538			25.8031	974
		25.8226	595.98			25.8226	446			25.8226	483			25.8226	1006
		25.8421	637.56			25.8421	508			25.8421	490			25.8421	890
		25.8616	602.28			25.8616	531			25.8616	486			25.8616	992
		25.8811	622.44			25.8811	465			25.8811	482			25.8811	948
		25.9005	588.42			25.9005	503			25.9005	500			25.9005	888
		25.92	642.6			25.92	463			25.92	476			25.92	996
		25.9395	609.84			25.9395	488			25.9395	473			25.9395	982
		25.959	541.8			25.959	500			25.959	518			25.959	882
		25.9785	579.6			25.9785	483			25.9785	521			25.9785	968
		25.9979	604.8			25.9979	481			25.9979	477			25.9979	864
		26.0174	555.66			26.0174	457			26.0174	545			26.0174	916
		26.0369	588.42			26.0369	524			26.0369	521			26.0369	1012
		26.0564	564.48			26.0564	469			26.0564	471			26.0564	888
		26.0758	590.94			26.0758	501			26.0758	457			26.0758	920
		26.0953	638.82			26.0953	484			26.0953	551			26.0953	952
		26.1148	608.58			26.1148	497			26.1148	507			26.1148	974
		26.1343	622.44			26.1343	490			26.1343	469			26.1343	1002
		26.1538	582.12			26.1538	482			26.1538	494			26.1538	962
		26.1732	648.9			26.1732	499			26.1732	556			26.1732	990
		26.1927	638.82			26.1927	529			26.1927	497			26.1927	940
		26.2122	588.42			26.2122	467			26.2122	519			26.2122	946
		26.2317	630			26.2317	488			26.2317	482			26.2317	1012
		26.2512	558.18			26.2512	442			26.2512	501			26.2512	942
		26.2706	640.08			26.2706	477			26.2706	490			26.2706	858
		26.2901	564.48			26.2901	484			26.2901	522			26.2901	906
		26.3096	651.42			26.3096	451			26.3096	471			26.3096	944
		26.3291	614.88			26.3291	491			26.3291	522			26.3291	998
		26.3485	616.14			26.3485	497			26.3485	457			26.3485	936
		26.368	611.1			26.368	516			26.368	492			26.368	934
		26.3875	561.96			26.3875	450			26.3875	455			26.3875	918
		26.407	643.86			26.407	484			26.407	493			26.407	958
		26.4265	627.48			26.4265	479			26.4265	530			26.4265	916
		26.4459	686.7			26.4459	468			26.4459	508			26.4459	1050
		26.4654	665.28			26.4654	525			26.4654	503			26.4654	986
		26.4849	641.34			26.4849	519			26.4849	513			26.4849	956
		26.5044	701.82			26.5044	544			26.5044	539			26.5044	950
		26.5239	803.88			26.5239	557			26.5239	570			26.5239	1042
		26.5433	831.6			26.5433	576			26.5433	554			26.5433	1028
		26.5628	917.28			26.5628	610			26.5628	693			26.5628	1170
		26.5823	924.84			26.5823	698			26.5823	694			26.5823	1348
		26.6018	965.16			26.6018	715			26.6018	761			26.6018	1328
		26.6212	904.68			26.6212	660			26.6212	690			26.6212	1324
		26.6407	868.14			26.6407	658			26.6407	630			26.6407	1316
		26.6602	931.14			26.6602	654			26.6602	667			26.6602	1212
		26.6797	853.02			26.6797	650			26.6797	607			26.6797	1202
		26.6992	854.28			26.6992	658			26.6992	573			26.6992	1164
		26.7186	895.86			26.7186	586			26.7186	684			26.7186	1054
		26.7381	963.9			26.7381	638			26.7381	646			26.7381	1082
		26.7576	1010.52			26.7576	705			26.7576	655			26.7576	1264
		26.7771	967.68			26.7771	736			26.7771	699			26.7771	1370
		26.7966	1076.04			26.7966	773			26.7966	764			26.7966	1424
		26.816	1008			26.816	796			26.816	817			26.816	1516
		26.8355	1073.52			26.8355	772			26.8355	885			26.8355	1596
		26.855	1006.74			26.855	769			26.855	852			26.855	1566
		26.8745	972.72			26.8745	699			26.8745	783			26.8745	1552
		26.8939	837.9			26.8939	673			26.8939	712			26.8939	1378
		26.9134	834.12			26.9134	601			26.9134	676			26.9134	1362
		26.9329	769.86			26.9329	558			26.9329	643			26.9329	1196
		26.9524	653.94			26.9524	561			26.9524	581			26.9524	1124
		26.9719	670.32			26.9719	490			26.9719	529			26.9719	1080
		26.9913	655.2			26.9913	511			26.9913	525			26.9913	1056
		27.0108	653.94			27.0108	540			27.0108	491			27.0108	940
		27.0303	646.38			27.0303	504			27.0303	477			27.0303	982
		27.0498	598.5			27.0498	481			27.0498	506			27.0498	930
		27.0693	578.34			27.0693	476			27.0693	504			27.0693	916
		27.0887	616.14			27.0887	532			27.0887	478			27.0887	972
		27.1082	632.52			27.1082	475			27.1082	513			27.1082	980
		27.1277	569.52			27.1277	460			27.1277	535			27.1277	916
		27.1472	630			27.1472	457			27.1472	500			27.1472	984
		27.1666	551.88			27.1666	500			27.1666	499			27.1666	922
		27.1861	651.42			27.1861	467			27.1861	473			27.1861	1004
		27.2056	564.48			27.2056	492			27.2056	516			27.2056	960
		27.2251	614.88			27.2251	463			27.2251	495			27.2251	954
		27.2446	544.32			27.2446	480			27.2446	489			27.2446	892
		27.264	551.88			27.264	498			27.264	547			27.264	848
		27.2835	587.16			27.2835	477			27.2835	477			27.2835	964
		27.303	604.8			27.303	470			27.303	480			27.303	934
		27.3225	612.36			27.3225	526			27.3225	516			27.3225	892
		27.342	578.34			27.342	477			27.342	495			27.342	940
		27.3614	618.66			27.3614	494			27.3614	541			27.3614	862
		27.3809	602.28			27.3809	472			27.3809	501			27.3809	912
		27.4004	612.36			27.4004	455			27.4004	526			27.4004	834
		27.4199	621.18			27.4199	466			27.4199	472			27.4199	900
		27.4393	583.38			27.4393	533			27.4393	495			27.4393	992
		27.4588	592.2			27.4588	487			27.4588	506			27.4588	926
		27.4783	608.58			27.4783	429			27.4783	508			27.4783	1000
		27.4978	613.62			27.4978	477			27.4978	513			27.4978	916
		27.5173	592.2			27.5173	468			27.5173	490			27.5173	918
		27.5367	599.76			27.5367	472			27.5367	530			27.5367	912
		27.5562	630			27.5562	471			27.5562	496			27.5562	948
		27.5757	603.54			27.5757	501			27.5757	531			27.5757	870
		27.5952	614.88			27.5952	461			27.5952	512			27.5952	892
		27.6147	559.44			27.6147	478			27.6147	502			27.6147	940
		27.6341	593.46			27.6341	516			27.6341	499			27.6341	894
		27.6536	627.48			27.6536	477			27.6536	465			27.6536	862
		27.6731	602.28			27.6731	510			27.6731	490			27.6731	948
		27.6926	587.16			27.6926	506			27.6926	512			27.6926	926
		27.712	590.94			27.712	468			27.712	526			27.712	946
		27.7315	589.68			27.7315	483			27.7315	519			27.7315	966
		27.751	585.9			27.751	474			27.751	510			27.751	924
		27.7705	597.24			27.7705	478			27.7705	543			27.7705	1028
		27.79	636.3			27.79	499			27.79	540			27.79	972
		27.8094	602.28			27.8094	520			27.8094	529			27.8094	998
		27.8289	627.48			27.8289	557			27.8289	502			27.8289	924
		27.8484	680.4			27.8484	520			27.8484	529			27.8484	930
		27.8679	621.18			27.8679	500			27.8679	513			27.8679	936
		27.8874	648.9			27.8874	505			27.8874	545			27.8874	954
		27.9068	650.16			27.9068	564			27.9068	505			27.9068	1054
		27.9263	729.54			27.9263	519			27.9263	607			27.9263	1072
		27.9458	728.28			27.9458	597			27.9458	567			27.9458	1042
		27.9653	759.78			27.9653	585			27.9653	603			27.9653	1080
		27.9847	894.6			27.9847	592			27.9847	635			27.9847	1060
		28.0042	861.84			28.0042	668			28.0042	632			28.0042	1104
		28.0237	968.94			28.0237	699			28.0237	698			28.0237	1194
		28.0432	1117.62			28.0432	706			28.0432	766			28.0432	1160
		28.0627	1283.94			28.0627	786			28.0627	809			28.0627	1304
		28.0821	1593.9			28.0821	986			28.0821	929			28.0821	1484
		28.1016	1640.52			28.1016	1063			28.1016	1116			28.1016	1822
		28.1211	1921.5			28.1211	1238			28.1211	1300			28.1211	2062
		28.1406	2119.32			28.1406	1432			28.1406	1552			28.1406	2608
		28.1601	2237.76			28.1601	1497			28.1601	1760			28.1601	2912
		28.1795	2269.26			28.1795	1572			28.1795	1835			28.1795	3222
		28.199	2138.22			28.199	1587			28.199	1914			28.199	3124
		28.2185	2104.2			28.2185	1443			28.2185	1719			28.2185	2922
		28.238	1850.94			28.238	1287			28.238	1617			28.238	2654
		28.2574	1530.9			28.2574	1184			28.2574	1447			28.2574	2382
		28.2769	1383.48			28.2769	998			28.2769	1201			28.2769	1998
		28.2964	1130.22			28.2964	887			28.2964	988			28.2964	1710
		28.3159	989.1			28.3159	712			28.3159	782			28.3159	1392
		28.3354	890.82			28.3354	636			28.3354	796			28.3354	1306
		28.3548	764.82			28.3548	640			28.3548	634			28.3548	1194
		28.3743	732.06			28.3743	577			28.3743	619			28.3743	1150
		28.3938	690.48			28.3938	564			28.3938	631			28.3938	1036
		28.4133	686.7			28.4133	531			28.4133	576			28.4133	1002
		28.4328	665.28			28.4328	521			28.4328	626			28.4328	1038
		28.4522	658.98			28.4522	537			28.4522	524			28.4522	1002
		28.4717	617.4			28.4717	544			28.4717	571			28.4717	1074
		28.4912	621.18			28.4912	551			28.4912	510			28.4912	970
		28.5107	656.46			28.5107	523			28.5107	556			28.5107	974
		28.5301	646.38			28.5301	545			28.5301	504			28.5301	942
		28.5496	685.44			28.5496	554			28.5496	519			28.5496	1008
		28.5691	699.3			28.5691	512			28.5691	550			28.5691	978
		28.5886	681.66			28.5886	554			28.5886	556			28.5886	988
		28.6081	647.64			28.6081	557			28.6081	527			28.6081	952
		28.6275	662.76			28.6275	531			28.6275	548			28.6275	1038
		28.647	719.46			28.647	494			28.647	553			28.647	968
		28.6665	655.2			28.6665	561			28.6665	551			28.6665	1094
		28.686	757.26			28.686	551			28.686	581			28.686	1010
		28.7055	719.46			28.7055	580			28.7055	599			28.7055	1058
		28.7249	734.58			28.7249	556			28.7249	607			28.7249	1052
		28.7444	790.02			28.7444	619			28.7444	691			28.7444	1070
		28.7639	819			28.7639	653			28.7639	645			28.7639	1210
		28.7834	899.64			28.7834	678			28.7834	739			28.7834	1292
		28.8028	1029.42			28.8028	722			28.8028	866			28.8028	1452
		28.8223	1140.3			28.8223	838			28.8223	1036			28.8223	1534
		28.8418	1456.56			28.8418	998			28.8418	1220			28.8418	1876
		28.8613	1912.68			28.8613	1304			28.8613	1726			28.8613	2490
		28.8808	2434.32			28.8808	1550			28.8808	2148			28.8808	3490
		28.9002	3166.38			28.9002	2010			28.9002	3016			28.9002	4846
		28.9197	3814.02			28.9197	2459			28.9197	3877			28.9197	6022
		28.9392	4169.34			28.9392	2673			28.9392	4103			28.9392	5984
		28.9587	4441.5			28.9587	2593			28.9587	3730			28.9587	5338
		28.9782	4476.78			28.9782	2425			28.9782	3281			28.9782	4832
		28.9976	4072.32			28.9976	2207			28.9976	3186			28.9976	4452
		29.0171	3922.38			29.0171	2182			29.0171	2807			29.0171	4174
		29.0366	3680.46			29.0366	2136			29.0366	2587			29.0366	3656
		29.0561	3347.82			29.0561	1913			29.0561	2081			29.0561	3168
		29.0755	2997.54			29.0755	1751			29.0755	1870			29.0755	3166
		29.095	2604.42			29.095	1685			29.095	1793			29.095	3156
		29.1145	2176.02			29.1145	1474			29.1145	1550			29.1145	2990
		29.134	1956.78			29.134	1415			29.134	1317			29.134	2616
		29.1535	1590.12			29.1535	1197			29.1535	1165			29.1535	2328
		29.1729	1370.88			29.1729	1004			29.1729	1024			29.1729	2136
		29.1924	1142.82			29.1924	864			29.1924	872			29.1924	1838
		29.2119	952.56			29.2119	812			29.2119	741			29.2119	1552
		29.2314	861.84			29.2314	697			29.2314	655			29.2314	1306
		29.2509	787.5			29.2509	592			29.2509	597			29.2509	1168
		29.2703	708.12			29.2703	575			29.2703	558			29.2703	1096
		29.2898	687.96			29.2898	532			29.2898	510			29.2898	988
		29.3093	653.94			29.3093	540			29.3093	522			29.3093	1004
		29.3288	622.44			29.3288	507			29.3288	545			29.3288	1070
		29.3482	636.3			29.3482	516			29.3482	523			29.3482	996
		29.3677	660.24			29.3677	478			29.3677	520			29.3677	980
		29.3872	621.18			29.3872	495			29.3872	507			29.3872	968
		29.4067	637.56			29.4067	510			29.4067	495			29.4067	912
		29.4262	608.58			29.4262	570			29.4262	507			29.4262	922
		29.4456	653.94			29.4456	650			29.4456	509			29.4456	912
		29.4651	616.14			29.4651	564			29.4651	474			29.4651	904
		29.4846	577.08			29.4846	517			29.4846	483			29.4846	958
		29.5041	593.46			29.5041	548			29.5041	501			29.5041	950
		29.5236	641.34			29.5236	516			29.5236	508			29.5236	978
		29.543	597.24			29.543	510			29.543	464			29.543	882
		29.5625	628.74			29.5625	463			29.5625	482			29.5625	932
		29.582	616.14			29.582	480			29.582	475			29.582	908
		29.6015	561.96			29.6015	462			29.6015	485			29.6015	892
		29.621	604.8			29.621	461			29.621	492			29.621	1000
		29.6404	583.38			29.6404	450			29.6404	475			29.6404	836
		29.6599	590.94			29.6599	447			29.6599	469			29.6599	804
		29.6794	628.74			29.6794	424			29.6794	521			29.6794	938
		29.6989	548.1			29.6989	460			29.6989	544			29.6989	872
		29.7183	555.66			29.7183	438			29.7183	455			29.7183	864
		29.7378	567			29.7378	444			29.7378	482			29.7378	922
		29.7573	602.28			29.7573	432			29.7573	491			29.7573	866
		29.7768	606.06			29.7768	497			29.7768	479			29.7768	814
		29.7963	565.74			29.7963	431			29.7963	476			29.7963	796
		29.8157	594.72			29.8157	461			29.8157	505			29.8157	852
		29.8352	564.48			29.8352	454			29.8352	489			29.8352	842
		29.8547	577.08			29.8547	495			29.8547	499			29.8547	918
		29.8742	616.14			29.8742	478			29.8742	491			29.8742	904
		29.8937	622.44			29.8937	427			29.8937	452			29.8937	886
		29.9131	569.52			29.9131	461			29.9131	486			29.9131	832
		29.9326	554.4			29.9326	469			29.9326	476			29.9326	926
		29.9521	641.34			29.9521	425			29.9521	456			29.9521	894
		29.9716	563.22			29.9716	440			29.9716	508			29.9716	868
		29.991	583.38			29.991	404			29.991	450			29.991	986
		30.0105	655.2			30.0105	462			30.0105	461			30.0105	874
		30.03	613.62			30.03	480			30.03	462			30.03	866
		30.0495	561.96			30.0495	430			30.0495	483			30.0495	932
		30.069	599.76			30.069	461			30.069	499			30.069	878
		30.0884	599.76			30.0884	464			30.0884	505			30.0884	954
		30.1079	619.92			30.1079	476			30.1079	464			30.1079	898
		30.1274	621.18			30.1274	457			30.1274	532			30.1274	916
		30.1469	651.42			30.1469	514			30.1469	483			30.1469	928
		30.1664	669.06			30.1664	513			30.1664	502			30.1664	986
		30.1858	684.18			30.1858	502			30.1858	545			30.1858	918
		30.2053	778.68			30.2053	561			30.2053	611			30.2053	964
		30.2248	849.24			30.2248	616			30.2248	582			30.2248	1032
		30.2443	1042.02			30.2443	638			30.2443	657			30.2443	1102
		30.2637	1164.24			30.2637	762			30.2637	791			30.2637	1128
		30.2832	1401.12			30.2832	886			30.2832	947			30.2832	1360
		30.3027	1501.92			30.3027	906			30.3027	1019			30.3027	1568
		30.3222	1568.7			30.3222	1054			30.3222	1106			30.3222	1840
		30.3417	1624.14			30.3417	1150			30.3417	1202			30.3417	2178
		30.3611	1578.78			30.3611	1079			30.3611	1157			30.3611	2298
		30.3806	1544.76			30.3806	1050			30.3806	1085			30.3806	2062
		30.4001	1401.12			30.4001	979			30.4001	1041			30.4001	1996
		30.4196	1248.66			30.4196	868			30.4196	924			30.4196	1812
		30.4391	1126.44			30.4391	809			30.4391	823			30.4391	1568
		30.4585	939.96			30.4585	769			30.4585	736			30.4585	1428
		30.478	850.5			30.478	609			30.478	640			30.478	1242
		30.4975	704.34			30.4975	612			30.4975	576			30.4975	1200
		30.517	709.38			30.517	535			30.517	563			30.517	1034
		30.5364	656.46			30.5364	454			30.5364	491			30.5364	1006
		30.5559	653.94			30.5559	484			30.5559	559			30.5559	920
		30.5754	626.22			30.5754	465			30.5754	508			30.5754	936
		30.5949	679.14			30.5949	499			30.5949	517			30.5949	1014
		30.6144	666.54			30.6144	467			30.6144	489			30.6144	960
		30.6338	641.34			30.6338	461			30.6338	521			30.6338	854
		30.6533	601.02			30.6533	455			30.6533	501			30.6533	922
		30.6728	679.14			30.6728	455			30.6728	521			30.6728	956
		30.6923	645.12			30.6923	434			30.6923	512			30.6923	900
		30.7118	569.52			30.7118	442			30.7118	493			30.7118	920
		30.7312	590.94			30.7312	455			30.7312	486			30.7312	902
		30.7507	638.82			30.7507	510			30.7507	518			30.7507	900
		30.7702	612.36			30.7702	477			30.7702	535			30.7702	858
		30.7897	622.44			30.7897	456			30.7897	517			30.7897	898
		30.8091	612.36			30.8091	467			30.8091	559			30.8091	914
		30.8286	583.38			30.8286	459			30.8286	493			30.8286	924
		30.8481	595.98			30.8481	501			30.8481	506			30.8481	888
		30.8676	613.62			30.8676	461			30.8676	502			30.8676	838
		30.8871	633.78			30.8871	459			30.8871	530			30.8871	976
		30.9065	661.5			30.9065	470			30.9065	561			30.9065	1038
		30.926	721.98			30.926	512			30.926	560			30.926	982
		30.9455	687.96			30.9455	464			30.9455	525			30.9455	918
		30.965	698.04			30.965	531			30.965	531			30.965	972
		30.9845	708.12			30.9845	511			30.9845	629			30.9845	938
		31.0039	769.86			31.0039	520			31.0039	633			31.0039	1074
		31.0234	758.52			31.0234	537			31.0234	673			31.0234	1076
		31.0429	808.92			31.0429	587			31.0429	630			31.0429	1160
		31.0624	883.26			31.0624	593			31.0624	740			31.0624	1198
		31.0818	986.58			31.0818	646			31.0818	807			31.0818	1280
		31.1013	1053.36			31.1013	712			31.1013	851			31.1013	1458
		31.1208	1218.42			31.1208	886			31.1208	991			31.1208	1640
		31.1403	1535.94			31.1403	1059			31.1403	1251			31.1403	1988
		31.1598	1994.58			31.1598	1274			31.1598	1678			31.1598	2516
		31.1792	2646			31.1792	1723			31.1792	2377			31.1792	3484
		31.1987	3768.66			31.1987	2300			31.1987	3534			31.1987	5326
		31.2182	4801.86			31.2182	3004			31.2182	4869			31.2182	7050
		31.2377	5722.92			31.2377	3574			31.2377	6095			31.2377	8682
		31.2572	6419.7			31.2572	3937			31.2572	6710			31.2572	9318
		31.2766	6402.06			31.2766	3862			31.2766	5792			31.2766	7880
		31.2961	5845.14			31.2961	3342			31.2961	4742			31.2961	6368
		31.3156	5097.96			31.3156	2944			31.3156	4301			31.3156	5954
		31.3351	4331.88			31.3351	2513			31.3351	3743			31.3351	5432
		31.3545	3514.14			31.3545	2136			31.3545	2996			31.3545	3988
		31.374	2804.76			31.374	1690			31.374	2038			31.374	2732
		31.3935	2100.42			31.3935	1205			31.3935	1368			31.3935	2052
		31.413	1477.98			31.413	906			31.413	974			31.413	1468
		31.4325	1164.24			31.4325	758			31.4325	784			31.4325	1338
		31.4519	947.52			31.4519	653			31.4519	699			31.4519	1206
		31.4714	859.32			31.4714	609			31.4714	630			31.4714	1060
		31.4909	800.1			31.4909	510			31.4909	587			31.4909	1090
		31.5104	696.78			31.5104	529			31.5104	611			31.5104	1012
		31.5299	713.16			31.5299	471			31.5299	603			31.5299	1022
		31.5493	700.56			31.5493	493			31.5493	568			31.5493	934
		31.5688	681.66			31.5688	496			31.5688	507			31.5688	976
		31.5883	725.76			31.5883	525			31.5883	524			31.5883	960
		31.6078	657.72			31.6078	493			31.6078	536			31.6078	882
		31.6272	645.12			31.6272	506			31.6272	510			31.6272	906
		31.6467	698.04			31.6467	485			31.6467	535			31.6467	1026
		31.6662	715.68			31.6662	545			31.6662	569			31.6662	924
		31.6857	820.26			31.6857	544			31.6857	657			31.6857	1072
		31.7052	769.86			31.7052	564			31.7052	643			31.7052	1094
		31.7246	869.4			31.7246	589			31.7246	680			31.7246	1164
		31.7441	981.54			31.7441	587			31.7441	625			31.7441	1144
		31.7636	871.92			31.7636	623			31.7636	658			31.7636	1160
		31.7831	926.1			31.7831	571			31.7831	656			31.7831	1086
		31.8026	898.38			31.8026	612			31.8026	660			31.8026	1142
		31.822	965.16			31.822	637			31.822	670			31.822	1138
		31.8415	1053.36			31.8415	681			31.8415	739			31.8415	1154
		31.861	1116.36			31.861	746			31.861	833			31.861	1304
		31.8805	1198.26			31.8805	732			31.8805	998			31.8805	1460
		31.8999	1306.62			31.8999	863			31.8999	1051			31.8999	1832
		31.9194	1242.36			31.9194	1010			31.9194	1223			31.9194	1948
		31.9389	1398.6			31.9389	966			31.9389	1259			31.9389	1922
		31.9584	1248.66			31.9584	877			31.9584	1246			31.9584	1874
		31.9779	1237.32			31.9779	834			31.9779	1212			31.9779	1736
		31.9973	1126.44			31.9973	754			31.9973	960			31.9973	1674
		32.0168	1024.38			32.0168	697			32.0168	982			32.0168	1514
		32.0363	908.46			32.0363	688			32.0363	845			32.0363	1352
		32.0558	800.1			32.0558	645			32.0558	642			32.0558	1152
		32.0753	714.42			32.0753	519			32.0753	619			32.0753	1064
		32.0947	682.92			32.0947	482			32.0947	558			32.0947	980
		32.1142	599.76			32.1142	477			32.1142	488			32.1142	974
		32.1337	577.08			32.1337	443			32.1337	489			32.1337	874
		32.1532	614.88			32.1532	420			32.1532	446			32.1532	886
		32.1726	522.9			32.1726	424			32.1726	438			32.1726	828
		32.1921	554.4			32.1921	429			32.1921	446			32.1921	830
		32.2116	551.88			32.2116	395			32.2116	485			32.2116	766
		32.2311	545.58			32.2311	452			32.2311	479			32.2311	842
		32.2506	524.16			32.2506	436			32.2506	449			32.2506	752
		32.27	519.12			32.27	395			32.27	466			32.27	840
		32.2895	531.72			32.2895	433			32.2895	437			32.2895	878
		32.309	564.48			32.309	450			32.309	448			32.309	762
		32.3285	564.48			32.3285	436			32.3285	486			32.3285	840
		32.348	524.16			32.348	432			32.348	457			32.348	754
		32.3674	532.98			32.3674	437			32.3674	442			32.3674	816
		32.3869	519.12			32.3869	454			32.3869	435			32.3869	794
		32.4064	561.96			32.4064	401			32.4064	438			32.4064	822
		32.4259	564.48			32.4259	430			32.4259	445			32.4259	784
		32.4453	565.74			32.4453	462			32.4453	445			32.4453	826
		32.4648	531.72			32.4648	427			32.4648	434			32.4648	792
		32.4843	527.94			32.4843	434			32.4843	412			32.4843	790
		32.5038	538.02			32.5038	425			32.5038	450			32.5038	800
		32.5233	558.18			32.5233	380			32.5233	437			32.5233	724
		32.5427	495.18			32.5427	398			32.5427	439			32.5427	782
		32.5622	549.36			32.5622	405			32.5622	439			32.5622	794
		32.5817	506.52			32.5817	381			32.5817	447			32.5817	788
		32.6012	497.7			32.6012	381			32.6012	400			32.6012	828
		32.6207	496.44			32.6207	389			32.6207	449			32.6207	812
		32.6401	522.9			32.6401	392			32.6401	421			32.6401	784
		32.6596	527.94			32.6596	439			32.6596	410			32.6596	806
		32.6791	524.16			32.6791	385			32.6791	437			32.6791	828
		32.6986	504			32.6986	414			32.6986	409			32.6986	780
		32.718	561.96			32.718	421			32.718	424			32.718	846
		32.7375	546.84			32.7375	401			32.7375	455			32.7375	832
		32.757	496.44			32.757	427			32.757	451			32.757	768
		32.7765	498.96			32.7765	372			32.7765	414			32.7765	772
		32.796	520.38			32.796	377			32.796	419			32.796	762
		32.8154	496.44			32.8154	423			32.8154	435			32.8154	734
		32.8349	512.82			32.8349	402			32.8349	446			32.8349	806
		32.8544	507.78			32.8544	396			32.8544	425			32.8544	768
		32.8739	495.18			32.8739	432			32.8739	443			32.8739	778
		32.8934	560.7			32.8934	363			32.8934	404			32.8934	740
		32.9128	527.94			32.9128	424			32.9128	475			32.9128	774
		32.9323	509.04			32.9323	413			32.9323	413			32.9323	794
		32.9518	496.44			32.9518	418			32.9518	438			32.9518	736
		32.9713	555.66			32.9713	437			32.9713	441			32.9713	768
		32.9907	527.94			32.9907	415			32.9907	437			32.9907	774
		33.0102	519.12			33.0102	375			33.0102	400			33.0102	752
		33.0297	556.92			33.0297	398			33.0297	400			33.0297	772
		33.0492	527.94			33.0492	400			33.0492	424			33.0492	826
		33.0687	526.68			33.0687	389			33.0687	407			33.0687	686
		33.0881	530.46			33.0881	404			33.0881	407			33.0881	748
		33.1076	478.8			33.1076	387			33.1076	415			33.1076	766
		33.1271	493.92			33.1271	443			33.1271	394			33.1271	784
		33.1466	555.66			33.1466	385			33.1466	382			33.1466	838
		33.1661	532.98			33.1661	413			33.1661	421			33.1661	758
		33.1855	485.1			33.1855	405			33.1855	423			33.1855	726
		33.205	506.52			33.205	440			33.205	418			33.205	788
		33.2245	602.28			33.2245	397			33.2245	436			33.2245	714
		33.244	534.24			33.244	400			33.244	451			33.244	752
		33.2634	524.16			33.2634	398			33.2634	423			33.2634	802
		33.2829	462.42			33.2829	395			33.2829	404			33.2829	788
		33.3024	551.88			33.3024	357			33.3024	422			33.3024	724
		33.3219	495.18			33.3219	378			33.3219	414			33.3219	832
		33.3414	482.58			33.3414	394			33.3414	430			33.3414	756
		33.3608	550.62			33.3608	402			33.3608	460			33.3608	736
		33.3803	516.6			33.3803	371			33.3803	420			33.3803	754
		33.3998	520.38			33.3998	431			33.3998	422			33.3998	722
		33.4193	482.58			33.4193	398			33.4193	423			33.4193	760
		33.4388	569.52			33.4388	404			33.4388	443			33.4388	792
		33.4582	519.12			33.4582	397			33.4582	425			33.4582	758
		33.4777	555.66			33.4777	374			33.4777	459			33.4777	760
		33.4972	529.2			33.4972	439			33.4972	464			33.4972	806
		33.5167	529.2			33.5167	394			33.5167	435			33.5167	752
		33.5361	538.02			33.5361	370			33.5361	431			33.5361	746
		33.5556	535.5			33.5556	455			33.5556	435			33.5556	760
		33.5751	549.36			33.5751	392			33.5751	469			33.5751	808
		33.5946	585.9			33.5946	404			33.5946	433			33.5946	706
		33.6141	589.68			33.6141	463			33.6141	495			33.6141	838
		33.6335	643.86			33.6335	433			33.6335	488			33.6335	814
		33.653	545.58			33.653	405			33.653	505			33.653	864
		33.6725	665.28			33.6725	450			33.6725	504			33.6725	894
		33.692	681.66			33.692	491			33.692	497			33.692	808
		33.7115	758.52			33.7115	490			33.7115	530			33.7115	930
		33.7309	889.56			33.7309	546			33.7309	604			33.7309	1012
		33.7504	952.56			33.7504	608			33.7504	668			33.7504	1090
		33.7699	1146.6			33.7699	695			33.7699	719			33.7699	1228
		33.7894	1402.38			33.7894	900			33.7894	898			33.7894	1254
		33.8088	1786.68			33.8088	1011			33.8088	1093			33.8088	1746
		33.8283	2005.92			33.8283	1179			33.8283	1371			33.8283	2100
		33.8478	2371.32			33.8478	1422			33.8478	1649			33.8478	2850
		33.8673	2385.18			33.8673	1639			33.8673	1836			33.8673	3088
		33.8868	2497.32			33.8868	1696			33.8868	1824			33.8868	3204
		33.9062	2425.5			33.9062	1525			33.9062	1730			33.9062	3116
		33.9257	2032.38			33.9257	1367			33.9257	1591			33.9257	2728
		33.9452	1903.86			33.9452	1299			33.9452	1477			33.9452	2498
		33.9647	1706.04			33.9647	1151			33.9647	1268			33.9647	2328
		33.9842	1425.06			33.9842	1078			33.9842	1080			33.9842	1996
		34.0036	1204.56			34.0036	800			34.0036	895			34.0036	1570
		34.0231	1035.72			34.0231	719			34.0231	727			34.0231	1474
		34.0426	816.48			34.0426	591			34.0426	671			34.0426	1124
		34.0621	667.8			34.0621	524			34.0621	524			34.0621	1098
		34.0815	664.02			34.0815	482			34.0815	480			34.0815	890
		34.101	623.7			34.101	494			34.101	507			34.101	896
		34.1205	646.38			34.1205	460			34.1205	466			34.1205	770
		34.14	561.96			34.14	442			34.14	443			34.14	824
		34.1595	594.72			34.1595	435			34.1595	448			34.1595	830
		34.1789	572.04			34.1789	419			34.1789	443			34.1789	758
		34.1984	565.74			34.1984	399			34.1984	443			34.1984	834
		34.2179	540.54			34.2179	416			34.2179	434			34.2179	812
		34.2374	630			34.2374	440			34.2374	474			34.2374	796
		34.2569	546.84			34.2569	419			34.2569	493			34.2569	864
		34.2763	601.02			34.2763	458			34.2763	541			34.2763	960
		34.2958	691.74			34.2958	492			34.2958	569			34.2958	978
		34.3153	701.82			34.3153	488			34.3153	608			34.3153	1164
		34.3348	782.46			34.3348	545			34.3348	764			34.3348	1314
		34.3543	874.44			34.3543	555			34.3543	939			34.3543	1584
		34.3737	1014.3			34.3737	721			34.3737	1054			34.3737	1788
		34.3932	1147.86			34.3932	729			34.3932	1202			34.3932	1652
		34.4127	1160.46			34.4127	731			34.4127	1135			34.4127	1602
		34.4322	1154.16			34.4322	701			34.4322	1006			34.4322	1524
		34.4516	1166.76			34.4516	713			34.4516	918			34.4516	1398
		34.4711	1097.46			34.4711	620			34.4711	896			34.4711	1244
		34.4906	1049.58			34.4906	595			34.4906	823			34.4906	1200
		34.5101	955.08			34.5101	583			34.5101	708			34.5101	1058
		34.5296	793.8			34.5296	524			34.5296	598			34.5296	960
		34.549	766.08			34.549	491			34.549	581			34.549	900
		34.5685	687.96			34.5685	429			34.5685	482			34.5685	878
		34.588	585.9			34.588	433			34.588	466			34.588	814
		34.6075	621.18			34.6075	411			34.6075	474			34.6075	762
		34.627	603.54			34.627	417			34.627	469			34.627	792
		34.6464	593.46			34.6464	412			34.6464	458			34.6464	750
		34.6659	545.58			34.6659	368			34.6659	468			34.6659	774
		34.6854	573.3			34.6854	391			34.6854	465			34.6854	862
		34.7049	530.46			34.7049	441			34.7049	474			34.7049	864
		34.7243	689.22			34.7243	432			34.7243	519			34.7243	886
		34.7438	642.6			34.7438	477			34.7438	542			34.7438	862
		34.7633	758.52			34.7633	471			34.7633	591			34.7633	918
		34.7828	840.42			34.7828	611			34.7828	704			34.7828	996
		34.8023	996.66			34.8023	660			34.8023	744			34.8023	1236
		34.8217	1008			34.8217	742			34.8217	965			34.8217	1510
		34.8412	1268.82			34.8412	860			34.8412	1168			34.8412	1750
		34.8607	1377.18			34.8607	964			34.8607	1476			34.8607	2050
		34.8802	1436.4			34.8802	952			34.8802	1552			34.8802	2140
		34.8997	1440.18			34.8997	907			34.8997	1368			34.8997	1882
		34.9191	1326.78			34.9191	851			34.9191	1211			34.9191	1762
		34.9386	1204.56			34.9386	790			34.9386	1110			34.9386	1738
		34.9581	1116.36			34.9581	718			34.9581	1087			34.9581	1562
		34.9776	1023.12			34.9776	686			34.9776	988			34.9776	1394
		34.997	910.98			34.997	600			34.997	789			34.997	1158
		35.0165	781.2			35.0165	507			35.0165	633			35.0165	1018
		35.036	685.44			35.036	479			35.036	553			35.036	854
		35.0555	626.22			35.0555	456			35.0555	464			35.0555	806
		35.075	567			35.075	385			35.075	461			35.075	798
		35.0944	561.96			35.0944	377			35.0944	414			35.0944	782
		35.1139	553.14			35.1139	378			35.1139	419			35.1139	738
		35.1334	512.82			35.1334	371			35.1334	421			35.1334	768
		35.1529	548.1			35.1529	396			35.1529	381			35.1529	722
		35.1724	510.3			35.1724	375			35.1724	415			35.1724	728
		35.1918	456.12			35.1918	330			35.1918	384			35.1918	676
		35.2113	476.28			35.2113	362			35.2113	393			35.2113	686
		35.2308	478.8			35.2308	359			35.2308	372			35.2308	712
		35.2503	536.76			35.2503	331			35.2503	372			35.2503	666
		35.2697	485.1			35.2697	380			35.2697	379			35.2697	760
		35.2892	485.1			35.2892	317			35.2892	400			35.2892	758
		35.3087	467.46			35.3087	402			35.3087	370			35.3087	690
		35.3282	483.84			35.3282	353			35.3282	405			35.3282	682
		35.3477	539.28			35.3477	344			35.3477	398			35.3477	652
		35.3671	442.26			35.3671	316			35.3671	415			35.3671	674
		35.3866	478.8			35.3866	358			35.3866	401			35.3866	674
		35.4061	475.02			35.4061	371			35.4061	379			35.4061	742
		35.4256	462.42			35.4256	393			35.4256	399			35.4256	636
		35.4451	483.84			35.4451	354			35.4451	356			35.4451	736
		35.4645	492.66			35.4645	370			35.4645	378			35.4645	684
		35.484	507.78			35.484	387			35.484	340			35.484	732
		35.5035	511.56			35.5035	367			35.5035	356			35.5035	728
		35.523	483.84			35.523	359			35.523	376			35.523	612
		35.5424	461.16			35.5424	378			35.5424	397			35.5424	708
		35.5619	501.48			35.5619	372			35.5619	384			35.5619	732
		35.5814	472.5			35.5814	351			35.5814	395			35.5814	688
		35.6009	452.34			35.6009	345			35.6009	382			35.6009	672
		35.6204	490.14			35.6204	386			35.6204	374			35.6204	680
		35.6398	501.48			35.6398	369			35.6398	383			35.6398	680
		35.6593	485.1			35.6593	335			35.6593	402			35.6593	664
		35.6788	502.74			35.6788	377			35.6788	376			35.6788	722
		35.6983	462.42			35.6983	316			35.6983	400			35.6983	726
		35.7178	480.06			35.7178	345			35.7178	414			35.7178	736
		35.7372	458.64			35.7372	376			35.7372	392			35.7372	706
		35.7567	462.42			35.7567	332			35.7567	388			35.7567	684
		35.7762	501.48			35.7762	327			35.7762	391			35.7762	686
		35.7957	463.68			35.7957	359			35.7957	414			35.7957	694
		35.8151	485.1			35.8151	351			35.8151	388			35.8151	694
		35.8346	430.92			35.8346	350			35.8346	433			35.8346	704
		35.8541	473.76			35.8541	388			35.8541	445			35.8541	700
		35.8736	464.94			35.8736	293			35.8736	363			35.8736	680
		35.8931	449.82			35.8931	360			35.8931	394			35.8931	668
		35.9125	511.56			35.9125	346			35.9125	387			35.9125	732
		35.932	469.98			35.932	349			35.932	404			35.932	734
		35.9515	446.04			35.9515	370			35.9515	396			35.9515	692
		35.971	467.46			35.971	338			35.971	386			35.971	708
		35.9905	486.36			35.9905	352			35.9905	376			35.9905	702
		36.0099	457.38			36.0099	384			36.0099	371			36.0099	762
		36.0294	505.26			36.0294	366			36.0294	422			36.0294	702
		36.0489	498.96			36.0489	374			36.0489	415			36.0489	674
		36.0684	540.54			36.0684	397			36.0684	420			36.0684	692
		36.0878	575.82			36.0878	372			36.0878	413			36.0878	728
		36.1073	536.76			36.1073	373			36.1073	400			36.1073	730
		36.1268	526.68			36.1268	398			36.1268	439			36.1268	760
		36.1463	556.92			36.1463	403			36.1463	491			36.1463	766
		36.1658	539.28			36.1658	392			36.1658	436			36.1658	810
		36.1852	543.06			36.1852	415			36.1852	479			36.1852	756
		36.2047	558.18			36.2047	446			36.2047	427			36.2047	812
		36.2242	560.7			36.2242	442			36.2242	488			36.2242	854
		36.2437	585.9			36.2437	388			36.2437	436			36.2437	866
		36.2632	618.66			36.2632	402			36.2632	472			36.2632	838
		36.2826	559.44			36.2826	387			36.2826	455			36.2826	720
		36.3021	553.14			36.3021	420			36.3021	430			36.3021	806
		36.3216	553.14			36.3216	410			36.3216	457			36.3216	792
		36.3411	560.7			36.3411	391			36.3411	430			36.3411	876
		36.3605	553.14			36.3605	372			36.3605	470			36.3605	806
		36.38	517.86			36.38	414			36.38	504			36.38	808
		36.3995	560.7			36.3995	423			36.3995	455			36.3995	916
		36.419	559.44			36.419	433			36.419	440			36.419	848
		36.4385	538.02			36.4385	430			36.4385	457			36.4385	910
		36.4579	551.88			36.4579	440			36.4579	476			36.4579	914
		36.4774	536.76			36.4774	421			36.4774	455			36.4774	1016
		36.4969	577.08			36.4969	455			36.4969	455			36.4969	1072
		36.5164	534.24			36.5164	407			36.5164	501			36.5164	1074
		36.5359	575.82			36.5359	400			36.5359	569			36.5359	1258
		36.5553	671.58			36.5553	484			36.5553	691			36.5553	1542
		36.5748	622.44			36.5748	472			36.5748	792			36.5748	1990
		36.5943	633.78			36.5943	471			36.5943	827			36.5943	2194
		36.6138	718.2			36.6138	474			36.6138	771			36.6138	2312
		36.6332	648.9			36.6332	416			36.6332	776			36.6332	2224
		36.6527	652.68			36.6527	410			36.6527	736			36.6527	2054
		36.6722	623.7			36.6722	456			36.6722	719			36.6722	1926
		36.6917	621.18			36.6917	403			36.6917	676			36.6917	1844
		36.7112	614.88			36.7112	426			36.7112	659			36.7112	1724
		36.7306	569.52			36.7306	375			36.7306	574			36.7306	1492
		36.7501	536.76			36.7501	404			36.7501	479			36.7501	1276
		36.7696	519.12			36.7696	373			36.7696	446			36.7696	1070
		36.7891	556.92			36.7891	339			36.7891	442			36.7891	952
		36.8086	472.5			36.8086	384			36.8086	464			36.8086	850
		36.828	517.86			36.828	369			36.828	398			36.828	774
		36.8475	458.64			36.8475	412			36.8475	392			36.8475	768
		36.867	464.94			36.867	333			36.867	388			36.867	754
		36.8865	433.44			36.8865	391			36.8865	397			36.8865	760
		36.9059	487.62			36.9059	319			36.9059	370			36.9059	778
		36.9254	473.76			36.9254	350			36.9254	405			36.9254	698
		36.9449	443.52			36.9449	342			36.9449	387			36.9449	692
		36.9644	448.56			36.9644	395			36.9644	419			36.9644	686
		36.9839	471.24			36.9839	357			36.9839	397			36.9839	662
		37.0033	472.5			37.0033	351			37.0033	392			37.0033	654
		37.0228	438.48			37.0228	351			37.0228	381			37.0228	712
		37.0423	539.28			37.0423	314			37.0423	398			37.0423	668
		37.0618	496.44			37.0618	324			37.0618	381			37.0618	646
		37.0813	509.04			37.0813	340			37.0813	439			37.0813	710
		37.1007	496.44			37.1007	339			37.1007	356			37.1007	766
		37.1202	480.06			37.1202	355			37.1202	398			37.1202	712
		37.1397	487.62			37.1397	355			37.1397	389			37.1397	760
		37.1592	507.78			37.1592	340			37.1592	401			37.1592	694
		37.1786	556.92			37.1786	349			37.1786	381			37.1786	682
		37.1981	510.3			37.1981	350			37.1981	440			37.1981	654
		37.2176	482.58			37.2176	376			37.2176	451			37.2176	680
		37.2371	506.52			37.2371	348			37.2371	408			37.2371	688
		37.2566	510.3			37.2566	375			37.2566	426			37.2566	720
		37.276	514.08			37.276	367			37.276	465			37.276	740
		37.2955	575.82			37.2955	406			37.2955	470			37.2955	780
		37.315	667.8			37.315	437			37.315	499			37.315	818
		37.3345	657.72			37.3345	455			37.3345	543			37.3345	874
		37.354	729.54			37.354	505			37.354	586			37.354	868
		37.3734	825.3			37.3734	548			37.3734	670			37.3734	1024
		37.3929	916.02			37.3929	607			37.3929	793			37.3929	1218
		37.4124	941.22			37.4124	609			37.4124	851			37.4124	1340
		37.4319	981.54			37.4319	671			37.4319	925			37.4319	1370
		37.4513	967.68			37.4513	701			37.4513	961			37.4513	1494
		37.4708	1079.82			37.4708	693			37.4708	866			37.4708	1310
		37.4903	936.18			37.4903	624			37.4903	828			37.4903	1140
		37.5098	945			37.5098	623			37.5098	777			37.5098	1218
		37.5293	934.92			37.5293	588			37.5293	809			37.5293	1126
		37.5487	854.28			37.5487	572			37.5487	712			37.5487	1126
		37.5682	811.44			37.5682	580			37.5682	695			37.5682	1100
		37.5877	782.46			37.5877	532			37.5877	677			37.5877	972
		37.6072	853.02			37.6072	554			37.6072	610			37.6072	968
		37.6267	826.56			37.6267	556			37.6267	659			37.6267	914
		37.6461	821.52			37.6461	546			37.6461	596			37.6461	996
		37.6656	841.68			37.6656	529			37.6656	619			37.6656	1198
		37.6851	826.56			37.6851	528			37.6851	679			37.6851	1094
		37.7046	887.04			37.7046	627			37.7046	708			37.7046	1126
		37.724	893.34			37.724	619			37.724	721			37.724	1276
		37.7435	847.98			37.7435	609			37.7435	750			37.7435	1208
		37.763	801.36			37.763	561			37.763	680			37.763	1134
		37.7825	798.84			37.7825	562			37.7825	665			37.7825	1072
		37.802	783.72			37.802	541			37.802	631			37.802	1150
		37.8214	748.44			37.8214	547			37.8214	620			37.8214	1176
		37.8409	698.04			37.8409	498			37.8409	607			37.8409	1036
		37.8604	686.7			37.8604	481			37.8604	525			37.8604	1014
		37.8799	608.58			37.8799	454			37.8799	528			37.8799	1010
		37.8994	606.06			37.8994	436			37.8994	484			37.8994	846
		37.9188	524.16			37.9188	370			37.9188	455			37.9188	798
		37.9383	543.06			37.9383	384			37.9383	437			37.9383	790
		37.9578	510.3			37.9578	377			37.9578	434			37.9578	756
		37.9773	475.02			37.9773	372			37.9773	381			37.9773	764
		37.9967	510.3			37.9967	358			37.9967	414			37.9967	710
		38.0162	502.74			38.0162	377			38.0162	397			38.0162	702
		38.0357	472.5			38.0357	379			38.0357	411			38.0357	648
		38.0552	415.8			38.0552	356			38.0552	379			38.0552	712
		38.0747	449.82			38.0747	366			38.0747	398			38.0747	770
		38.0941	461.16			38.0941	347			38.0941	406			38.0941	664
		38.1136	442.26			38.1136	330			38.1136	363			38.1136	674
		38.1331	483.84			38.1331	357			38.1331	399			38.1331	698
		38.1526	463.68			38.1526	343			38.1526	407			38.1526	624
		38.1721	483.84			38.1721	348			38.1721	397			38.1721	608
		38.1915	443.52			38.1915	334			38.1915	380			38.1915	666
		38.211	481.32			38.211	377			38.211	390			38.211	674
		38.2305	467.46			38.2305	343			38.2305	393			38.2305	692
		38.25	475.02			38.25	348			38.25	381			38.25	698
		38.2694	487.62			38.2694	345			38.2694	402			38.2694	720
		38.2889	463.68			38.2889	353			38.2889	375			38.2889	656
		38.3084	448.56			38.3084	362			38.3084	366			38.3084	670
		38.3279	516.6			38.3279	337			38.3279	377			38.3279	718
		38.3474	449.82			38.3474	356			38.3474	377			38.3474	568
		38.3668	496.44			38.3668	373			38.3668	367			38.3668	764
		38.3863	443.52			38.3863	367			38.3863	388			38.3863	680
		38.4058	521.64			38.4058	355			38.4058	376			38.4058	768
		38.4253	495.18			38.4253	387			38.4253	391			38.4253	736
		38.4448	506.52			38.4448	339			38.4448	402			38.4448	720
		38.4642	501.48			38.4642	384			38.4642	400			38.4642	766
		38.4837	532.98			38.4837	361			38.4837	452			38.4837	708
		38.5032	548.1			38.5032	396			38.5032	398			38.5032	718
		38.5227	609.84			38.5227	390			38.5227	399			38.5227	762
		38.5421	613.62			38.5421	369			38.5421	452			38.5421	734
		38.5616	614.88			38.5616	402			38.5616	417			38.5616	734
		38.5811	670.32			38.5811	441			38.5811	453			38.5811	882
		38.6006	592.2			38.6006	430			38.6006	408			38.6006	846
		38.6201	699.3			38.6201	438			38.6201	482			38.6201	756
		38.6395	645.12			38.6395	437			38.6395	492			38.6395	796
		38.659	650.16			38.659	433			38.659	504			38.659	794
		38.6785	727.02			38.6785	466			38.6785	501			38.6785	854
		38.698	718.2			38.698	499			38.698	493			38.698	818
		38.7175	691.74			38.7175	481			38.7175	514			38.7175	920
		38.7369	646.38			38.7369	492			38.7369	520			38.7369	960
		38.7564	675.36			38.7564	446			38.7564	494			38.7564	932
		38.7759	653.94			38.7759	458			38.7759	520			38.7759	874
		38.7954	682.92			38.7954	468			38.7954	511			38.7954	926
		38.8148	623.7			38.8148	467			38.8148	507			38.8148	912
		38.8343	670.32			38.8343	417			38.8343	542			38.8343	918
		38.8538	609.84			38.8538	456			38.8538	542			38.8538	898
		38.8733	665.28			38.8733	478			38.8733	502			38.8733	862
		38.8928	656.46			38.8928	450			38.8928	492			38.8928	890
		38.9122	606.06			38.9122	444			38.9122	523			38.9122	884
		38.9317	614.88			38.9317	440			38.9317	467			38.9317	782
		38.9512	593.46			38.9512	448			38.9512	472			38.9512	860
		38.9707	590.94			38.9707	496			38.9707	425			38.9707	894
		38.9902	582.12			38.9902	414			38.9902	417			38.9902	896
		39.0096	598.5			39.0096	438			39.0096	456			39.0096	850
		39.0291	526.68			39.0291	449			39.0291	456			39.0291	860
		39.0486	608.58			39.0486	424			39.0486	477			39.0486	924
		39.0681	670.32			39.0681	451			39.0681	512			39.0681	982
		39.0876	653.94			39.0876	482			39.0876	492			39.0876	954
		39.107	685.44			39.107	477			39.107	497			39.107	920
		39.1265	666.54			39.1265	531			39.1265	498			39.1265	998
		39.146	647.64			39.146	571			39.146	510			39.146	1048
		39.1655	640.08			39.1655	530			39.1655	498			39.1655	1108
		39.1849	687.96			39.1849	524			39.1849	556			39.1849	1072
		39.2044	667.8			39.2044	582			39.2044	509			39.2044	1046
		39.2239	718.2			39.2239	528			39.2239	539			39.2239	1070
		39.2434	679.14			39.2434	598			39.2434	492			39.2434	1084
		39.2629	698.04			39.2629	532			39.2629	561			39.2629	1092
		39.2823	687.96			39.2823	557			39.2823	514			39.2823	1136
		39.3018	661.5			39.3018	523			39.3018	513			39.3018	1030
		39.3213	689.22			39.3213	547			39.3213	504			39.3213	1146
		39.3408	651.42			39.3408	525			39.3408	510			39.3408	996
		39.3603	551.88			39.3603	509			39.3603	519			39.3603	968
		39.3797	658.98			39.3797	566			39.3797	501			39.3797	1032
		39.3992	700.56			39.3992	529			39.3992	502			39.3992	1068
		39.4187	642.6			39.4187	531			39.4187	496			39.4187	986
		39.4382	631.26			39.4382	516			39.4382	473			39.4382	1098
		39.4576	657.72			39.4576	529			39.4576	466			39.4576	1036
		39.4771	619.92			39.4771	498			39.4771	482			39.4771	994
		39.4966	660.24			39.4966	527			39.4966	470			39.4966	1078
		39.5161	632.52			39.5161	560			39.5161	501			39.5161	1018
		39.5356	650.16			39.5356	519			39.5356	437			39.5356	1002
		39.555	636.3			39.555	543			39.555	490			39.555	1118
		39.5745	670.32			39.5745	537			39.5745	467			39.5745	1106
		39.594	705.6			39.594	551			39.594	522			39.594	1054
		39.6135	662.76			39.6135	579			39.6135	483			39.6135	1064
		39.633	725.76			39.633	546			39.633	471			39.633	1108
		39.6524	647.64			39.6524	570			39.6524	499			39.6524	1124
		39.6719	691.74			39.6719	614			39.6719	484			39.6719	1094
		39.6914	719.46			39.6914	605			39.6914	476			39.6914	1084
		39.7109	748.44			39.7109	572			39.7109	519			39.7109	1150
		39.7303	652.68			39.7303	643			39.7303	517			39.7303	1210
		39.7498	725.76			39.7498	606			39.7498	500			39.7498	1150
		39.7693	698.04			39.7693	644			39.7693	527			39.7693	1196
		39.7888	705.6			39.7888	618			39.7888	564			39.7888	1304
		39.8083	695.52			39.8083	668			39.8083	516			39.8083	1278
		39.8277	708.12			39.8277	655			39.8277	512			39.8277	1206
		39.8472	740.88			39.8472	678			39.8472	525			39.8472	1348
		39.8667	790.02			39.8667	679			39.8667	532			39.8667	1278
		39.8862	771.12			39.8862	702			39.8862	549			39.8862	1398
		39.9057	753.48			39.9057	717			39.9057	609			39.9057	1524
		39.9251	777.42			39.9251	776			39.9251	555			39.9251	1482
		39.9446	774.9			39.9446	768			39.9446	573			39.9446	1500
		39.9641	836.64			39.9641	835			39.9641	627			39.9641	1608
		39.9836	837.9			39.9836	859			39.9836	574			39.9836	1766
		40.003	953.82			40.003	918			40.003	649			40.003	1972
		40.0225	1018.08			40.0225	1021			40.0225	675			40.0225	1826
		40.042	1049.58			40.042	1090			40.042	710			40.042	2010
		40.0615	1152.9			40.0615	1096			40.0615	750			40.0615	2210
		40.081	1205.82			40.081	1216			40.081	804			40.081	2452
		40.1004	1271.34			40.1004	1360			40.1004	853			40.1004	2690
		40.1199	1374.66			40.1199	1481			40.1199	924			40.1199	3020
		40.1394	1519.56			40.1394	1722			40.1394	971			40.1394	3290
		40.1589	1605.24			40.1589	1834			40.1589	1051			40.1589	3604
		40.1784	1901.34			40.1784	2021			40.1784	1125			40.1784	4218
		40.1978	2176.02			40.1978	2348			40.1978	1398			40.1978	4710
		40.2173	2354.94			40.2173	2637			40.2173	1450			40.2173	5290
		40.2368	2703.96			40.2368	2979			40.2368	1609			40.2368	6028
		40.2563	3027.78			40.2563	3544			40.2563	1885			40.2563	7140
		40.2757	3514.14			40.2757	4000			40.2757	2100			40.2757	8024
		40.2952	4042.08			40.2952	4563			40.2952	2418			40.2952	9500
		40.3147	4663.26			40.3147	5570			40.3147	2831			40.3147	11204
		40.3342	5436.9			40.3342	6449			40.3342	3177			40.3342	12996
		40.3537	6458.76			40.3537	7648			40.3537	3845			40.3537	15458
		40.3731	7791.84			40.3731	9346			40.3731	4726			40.3731	19320
		40.3926	9148.86			40.3926	11042			40.3926	5429			40.3926	22970
		40.4121	11468.5			40.4121	13711			40.4121	6645			40.4121	28154
		40.4316	14243			40.4316	16982			40.4316	8469			40.4316	34894
		40.4511	16615.6			40.4511	19817			40.4511	9432			40.4511	41254
		40.4705	19294.4			40.4705	22392			40.4705	10625			40.4705	47272
		40.49	20409.5			40.49	23586			40.49	11066			40.49	49178
		40.5095	19518.7			40.5095	21815			40.5095	10705			40.5095	47090
		40.529	18503.1			40.529	20764			40.529	10046			40.529	43416
		40.5484	16955.8			40.5484	19309			40.5484	9360			40.5484	40250
		40.5679	15825.6			40.5679	17951			40.5679	8674			40.5679	37412
		40.5874	14889.4			40.5874	16450			40.5874	7934			40.5874	35200
		40.6069	13412.7			40.6069	14836			40.6069	7200			40.6069	31754
		40.6264	11205.2			40.6264	12294			40.6264	5976			40.6264	26076
		40.6458	9271.08			40.6458	9942			40.6458	5118			40.6458	20764
		40.6653	7712.46			40.6653	8221			40.6653	4177			40.6653	17088
		40.6848	6283.62			40.6848	6511			40.6848	3490			40.6848	13414
		40.7043	5041.26			40.7043	5505			40.7043	2866			40.7043	11242
		40.7238	4391.1			40.7238	4589			40.7238	2377			40.7238	9362
		40.7432	3751.02			40.7432	3740			40.7432	1991			40.7432	7628
		40.7627	3128.58			40.7627	3314			40.7627	1695			40.7627	6404
		40.7822	2611.98			40.7822	2744			40.7822	1489			40.7822	5718
		40.8017	2233.98			40.8017	2404			40.8017	1357			40.8017	4824
		40.8211	1971.9			40.8211	1972			40.8211	1188			40.8211	4072
		40.8406	1767.78			40.8406	1788			40.8406	1077			40.8406	3674
		40.8601	1620.36			40.8601	1584			40.8601	1005			40.8601	3224
		40.8796	1421.28			40.8796	1381			40.8796	935			40.8796	2896
		40.8991	1341.9			40.8991	1293			40.8991	863			40.8991	2770
		40.9185	1290.24			40.9185	1211			40.9185	769			40.9185	2454
		40.938	1209.6			40.938	1093			40.938	732			40.938	2248
		40.9575	1107.54			40.9575	997			40.9575	686			40.9575	2032
		40.977	989.1			40.977	906			40.977	686			40.977	1900
		40.9965	996.66			40.9965	930			40.9965	663			40.9965	1832
		41.0159	903.42			41.0159	859			41.0159	606			41.0159	1784
		41.0354	842.94			41.0354	809			41.0354	597			41.0354	1782
		41.0549	865.62			41.0549	743			41.0549	576			41.0549	1558
		41.0744	850.5			41.0744	798			41.0744	598			41.0744	1598
		41.0938	756			41.0938	704			41.0938	554			41.0938	1474
		41.1133	810.18			41.1133	694			41.1133	556			41.1133	1362
		41.1328	779.94			41.1328	702			41.1328	564			41.1328	1312
		41.1523	790.02			41.1523	654			41.1523	556			41.1523	1284
		41.1718	733.32			41.1718	649			41.1718	486			41.1718	1274
		41.1912	745.92			41.1912	652			41.1912	498			41.1912	1286
		41.2107	797.58			41.2107	616			41.2107	526			41.2107	1206
		41.2302	827.82			41.2302	652			41.2302	553			41.2302	1206
		41.2497	815.22			41.2497	688			41.2497	564			41.2497	1232
		41.2692	837.9			41.2692	611			41.2692	557			41.2692	1252
		41.2886	772.38			41.2886	668			41.2886	592			41.2886	1270
		41.3081	846.72			41.3081	680			41.3081	630			41.3081	1268
		41.3276	803.88			41.3276	633			41.3276	578			41.3276	1368
		41.3471	757.26			41.3471	637			41.3471	576			41.3471	1292
		41.3665	766.08			41.3665	641			41.3665	559			41.3665	1218
		41.386	728.28			41.386	587			41.386	594			41.386	1288
		41.4055	714.42			41.4055	639			41.4055	553			41.4055	1168
		41.425	759.78			41.425	592			41.425	533			41.425	1156
		41.4445	790.02			41.4445	586			41.4445	512			41.4445	1198
		41.4639	774.9			41.4639	558			41.4639	526			41.4639	1182
		41.4834	711.9			41.4834	576			41.4834	543			41.4834	1060
		41.5029	801.36			41.5029	585			41.5029	564			41.5029	1128
		41.5224	798.84			41.5224	561			41.5224	546			41.5224	1108
		41.5419	805.14			41.5419	617			41.5419	619			41.5419	1180
		41.5613	842.94			41.5613	625			41.5613	654			41.5613	1170
		41.5808	866.88			41.5808	671			41.5808	615			41.5808	1228
		41.6003	934.92			41.6003	690			41.6003	668			41.6003	1142
		41.6198	916.02			41.6198	678			41.6198	729			41.6198	1262
		41.6392	878.22			41.6392	679			41.6392	651			41.6392	1324
		41.6587	903.42			41.6587	677			41.6587	760			41.6587	1258
		41.6782	858.06			41.6782	641			41.6782	726			41.6782	1372
		41.6977	800.1			41.6977	580			41.6977	711			41.6977	1322
		41.7172	797.58			41.7172	615			41.7172	689			41.7172	1304
		41.7366	763.56			41.7366	609			41.7366	705			41.7366	1202
		41.7561	725.76			41.7561	600			41.7561	604			41.7561	1110
		41.7756	750.96			41.7756	572			41.7756	616			41.7756	1164
		41.7951	650.16			41.7951	498			41.7951	558			41.7951	1104
		41.8146	728.28			41.8146	510			41.8146	510			41.8146	1024
		41.834	619.92			41.834	504			41.834	511			41.834	1072
		41.8535	618.66			41.8535	476			41.8535	469			41.8535	948
		41.873	578.34			41.873	467			41.873	493			41.873	956
		41.8925	633.78			41.8925	471			41.8925	464			41.8925	962
		41.9119	564.48			41.9119	460			41.9119	431			41.9119	966
		41.9314	582.12			41.9314	466			41.9314	476			41.9314	982
		41.9509	530.46			41.9509	471			41.9509	501			41.9509	972
		41.9704	568.26			41.9704	446			41.9704	456			41.9704	880
		41.9899	550.62			41.9899	448			41.9899	418			41.9899	958
		42.0093	549.36			42.0093	466			42.0093	419			42.0093	860
		42.0288	546.84			42.0288	409			42.0288	424			42.0288	892
		42.0483	514.08			42.0483	440			42.0483	438			42.0483	896
		42.0678	527.94			42.0678	443			42.0678	405			42.0678	880
		42.0873	525.42			42.0873	422			42.0873	438			42.0873	776
		42.1067	538.02			42.1067	419			42.1067	431			42.1067	808
		42.1262	509.04			42.1262	413			42.1262	365			42.1262	830
		42.1457	519.12			42.1457	435			42.1457	415			42.1457	840
		42.1652	480.06			42.1652	416			42.1652	399			42.1652	852
		42.1846	512.82			42.1846	370			42.1846	384			42.1846	792
		42.2041	475.02			42.2041	407			42.2041	398			42.2041	792
		42.2236	475.02			42.2236	413			42.2236	386			42.2236	772
		42.2431	535.5			42.2431	409			42.2431	391			42.2431	808
		42.2626	469.98			42.2626	372			42.2626	368			42.2626	812
		42.282	463.68			42.282	405			42.282	371			42.282	798
		42.3015	532.98			42.3015	367			42.3015	384			42.3015	818
		42.321	478.8			42.321	361			42.321	335			42.321	820
		42.3405	478.8			42.3405	375			42.3405	402			42.3405	764
		42.36	505.26			42.36	363			42.36	376			42.36	744
		42.3794	511.56			42.3794	389			42.3794	401			42.3794	820
		42.3989	476.28			42.3989	404			42.3989	387			42.3989	734
		42.4184	495.18			42.4184	405			42.4184	362			42.4184	776
		42.4379	443.52			42.4379	395			42.4379	365			42.4379	702
		42.4573	498.96			42.4573	388			42.4573	343			42.4573	774
		42.4768	447.3			42.4768	383			42.4768	377			42.4768	756
		42.4963	453.6			42.4963	380			42.4963	375			42.4963	746
		42.5158	488.88			42.5158	390			42.5158	366			42.5158	684
		42.5353	507.78			42.5353	378			42.5353	368			42.5353	758
		42.5547	492.66			42.5547	388			42.5547	332			42.5547	768
		42.5742	476.28			42.5742	363			42.5742	357			42.5742	742
		42.5937	475.02			42.5937	336			42.5937	374			42.5937	734
		42.6132	522.9			42.6132	358			42.6132	392			42.6132	768
		42.6327	509.04			42.6327	382			42.6327	393			42.6327	764
		42.6521	480.06			42.6521	341			42.6521	380			42.6521	792
		42.6716	493.92			42.6716	367			42.6716	366			42.6716	750
		42.6911	491.4			42.6911	345			42.6911	360			42.6911	712
		42.7106	461.16			42.7106	391			42.7106	391			42.7106	688
		42.73	467.46			42.73	387			42.73	380			42.73	734
		42.7495	529.2			42.7495	370			42.7495	382			42.7495	714
		42.769	480.06			42.769	385			42.769	373			42.769	754
		42.7885	459.9			42.7885	367			42.7885	382			42.7885	708
		42.808	520.38			42.808	401			42.808	377			42.808	754
		42.8274	472.5			42.8274	369			42.8274	369			42.8274	670
		42.8469	498.96			42.8469	374			42.8469	398			42.8469	752
		42.8664	482.58			42.8664	350			42.8664	372			42.8664	764
		42.8859	512.82			42.8859	364			42.8859	394			42.8859	730
		42.9054	553.14			42.9054	387			42.9054	388			42.9054	788
		42.9248	532.98			42.9248	386			42.9248	379			42.9248	706
		42.9443	554.4			42.9443	402			42.9443	427			42.9443	752
		42.9638	543.06			42.9638	425			42.9638	418			42.9638	788
		42.9833	538.02			42.9833	409			42.9833	412			42.9833	716
		43.0027	551.88			43.0027	396			43.0027	383			43.0027	676
		43.0222	570.78			43.0222	437			43.0222	438			43.0222	788
		43.0417	548.1			43.0417	435			43.0417	427			43.0417	794
		43.0612	582.12			43.0612	377			43.0612	401			43.0612	764
		43.0807	530.46			43.0807	396			43.0807	436			43.0807	698
		43.1001	504			43.1001	430			43.1001	435			43.1001	786
		43.1196	493.92			43.1196	383			43.1196	415			43.1196	732
		43.1391	532.98			43.1391	417			43.1391	413			43.1391	808
		43.1586	506.52			43.1586	387			43.1586	434			43.1586	750
		43.1781	517.86			43.1781	397			43.1781	389			43.1781	738
		43.1975	492.66			43.1975	382			43.1975	380			43.1975	694
		43.217	509.04			43.217	376			43.217	380			43.217	678
		43.2365	461.16			43.2365	403			43.2365	364			43.2365	690
		43.256	515.34			43.256	325			43.256	391			43.256	746
		43.2754	473.76			43.2754	345			43.2754	393			43.2754	674
		43.2949	467.46			43.2949	344			43.2949	402			43.2949	702
		43.3144	434.7			43.3144	347			43.3144	347			43.3144	728
		43.3339	486.36			43.3339	346			43.3339	402			43.3339	698
		43.3534	433.44			43.3534	366			43.3534	390			43.3534	706
		43.3728	454.86			43.3728	364			43.3728	370			43.3728	680
		43.3923	442.26			43.3923	363			43.3923	367			43.3923	680
		43.4118	476.28			43.4118	357			43.4118	373			43.4118	708
		43.4313	498.96			43.4313	355			43.4313	338			43.4313	692
		43.4508	461.16			43.4508	373			43.4508	339			43.4508	770
		43.4702	463.68			43.4702	356			43.4702	372			43.4702	676
		43.4897	456.12			43.4897	364			43.4897	375			43.4897	634
		43.5092	464.94			43.5092	327			43.5092	363			43.5092	694
		43.5287	469.98			43.5287	309			43.5287	366			43.5287	694
		43.5481	439.74			43.5481	372			43.5481	356			43.5481	642
		43.5676	498.96			43.5676	335			43.5676	343			43.5676	680
		43.5871	430.92			43.5871	339			43.5871	350			43.5871	632
		43.6066	443.52			43.6066	342			43.6066	374			43.6066	696
		43.6261	447.3			43.6261	329			43.6261	366			43.6261	638
		43.6455	446.04			43.6455	338			43.6455	362			43.6455	686
		43.665	461.16			43.665	330			43.665	363			43.665	656
		43.6845	481.32			43.6845	368			43.6845	340			43.6845	644
		43.704	429.66			43.704	366			43.704	340			43.704	702
		43.7235	449.82			43.7235	352			43.7235	402			43.7235	644
		43.7429	429.66			43.7429	359			43.7429	343			43.7429	640
		43.7624	447.3			43.7624	312			43.7624	335			43.7624	654
		43.7819	429.66			43.7819	352			43.7819	378			43.7819	710
		43.8014	471.24			43.8014	318			43.8014	400			43.8014	706
		43.8208	478.8			43.8208	342			43.8208	408			43.8208	712
		43.8403	468.72			43.8403	331			43.8403	363			43.8403	646
		43.8598	496.44			43.8598	348			43.8598	360			43.8598	692
		43.8793	506.52			43.8793	359			43.8793	379			43.8793	658
		43.8988	500.22			43.8988	374			43.8988	350			43.8988	756
		43.9182	485.1			43.9182	337			43.9182	377			43.9182	748
		43.9377	539.28			43.9377	366			43.9377	397			43.9377	750
		43.9572	538.02			43.9572	364			43.9572	423			43.9572	764
		43.9767	498.96			43.9767	414			43.9767	453			43.9767	744
		43.9962	544.32			43.9962	380			43.9962	418			43.9962	734
		44.0156	573.3			44.0156	425			44.0156	437			44.0156	834
		44.0351	601.02			44.0351	470			44.0351	527			44.0351	846
		44.0546	590.94			44.0546	455			44.0546	581			44.0546	862
		44.0741	754.74			44.0741	456			44.0741	567			44.0741	914
		44.0936	795.06			44.0936	541			44.0936	654			44.0936	1060
		44.113	850.5			44.113	581			44.113	790			44.113	1228
		44.1325	937.44			44.1325	605			44.1325	911			44.1325	1300
		44.152	918.54			44.152	619			44.152	936			44.152	1358
		44.1715	936.18			44.1715	624			44.1715	877			44.1715	1286
		44.1909	972.72			44.1909	635			44.1909	828			44.1909	1296
		44.2104	853.02			44.2104	597			44.2104	782			44.2104	1176
		44.2299	908.46			44.2299	562			44.2299	752			44.2299	1120
		44.2494	806.4			44.2494	552			44.2494	691			44.2494	1056
		44.2689	705.6			44.2689	548			44.2689	732			44.2689	1124
		44.2883	778.68			44.2883	574			44.2883	706			44.2883	1062
		44.3078	748.44			44.3078	549			44.3078	642			44.3078	1074
		44.3273	732.06			44.3273	497			44.3273	594			44.3273	876
		44.3468	643.86			44.3468	476			44.3468	537			44.3468	794
		44.3663	624.96			44.3663	457			44.3663	495			44.3663	792
		44.3857	606.06			44.3857	477			44.3857	511			44.3857	832
		44.4052	613.62			44.4052	420			44.4052	490			44.4052	850
		44.4247	577.08			44.4247	397			44.4247	501			44.4247	786
		44.4442	612.36			44.4442	444			44.4442	473			44.4442	802
		44.4636	603.54			44.4636	430			44.4636	450			44.4636	752
		44.4831	621.18			44.4831	413			44.4831	507			44.4831	848
		44.5026	603.54			44.5026	416			44.5026	492			44.5026	766
		44.5221	560.7			44.5221	431			44.5221	476			44.5221	790
		44.5416	588.42			44.5416	401			44.5416	501			44.5416	786
		44.561	614.88			44.561	421			44.561	421			44.561	842
		44.5805	549.36			44.5805	408			44.5805	484			44.5805	742
		44.6	650.16			44.6	431			44.6	466			44.6	746
		44.6195	601.02			44.6195	462			44.6195	471			44.6195	830
		44.639	587.16			44.639	432			44.639	479			44.639	814
		44.6584	559.44			44.6584	407			44.6584	442			44.6584	828
		44.6779	555.66			44.6779	400			44.6779	415			44.6779	782
		44.6974	535.5			44.6974	375			44.6974	460			44.6974	762
		44.7169	538.02			44.7169	359			44.7169	421			44.7169	732
		44.7363	522.9			44.7363	406			44.7363	464			44.7363	766
		44.7558	529.2			44.7558	410			44.7558	421			44.7558	794
		44.7753	504			44.7753	366			44.7753	420			44.7753	800
		44.7948	448.56			44.7948	373			44.7948	430			44.7948	778
		44.8143	501.48			44.8143	364			44.8143	367			44.8143	682
		44.8337	458.64			44.8337	353			44.8337	366			44.8337	686
		44.8532	497.7			44.8532	336			44.8532	372			44.8532	672
		44.8727	476.28			44.8727	355			44.8727	367			44.8727	752
		44.8922	461.16			44.8922	347			44.8922	374			44.8922	676
		44.9117	439.74			44.9117	341			44.9117	377			44.9117	698
		44.9311	419.58			44.9311	360			44.9311	351			44.9311	608
		44.9506	488.88			44.9506	352			44.9506	343			44.9506	642
		44.9701	469.98			44.9701	326			44.9701	352			44.9701	558
		44.9896	417.06			44.9896	378			44.9896	328			44.9896	684
		45.009	463.68			45.009	360			45.009	370			45.009	688
		45.0285	444.78			45.0285	328			45.0285	366			45.0285	758
		45.048	439.74			45.048	344			45.048	318			45.048	626
		45.0675	495.18			45.0675	350			45.0675	384			45.0675	604
		45.087	442.26			45.087	325			45.087	405			45.087	644
		45.1064	477.54			45.1064	333			45.1064	357			45.1064	686
		45.1259	464.94			45.1259	399			45.1259	393			45.1259	616
		45.1454	509.04			45.1454	334			45.1454	379			45.1454	660
		45.1649	453.6			45.1649	349			45.1649	336			45.1649	666
		45.1844	495.18			45.1844	335			45.1844	398			45.1844	616
		45.2038	544.32			45.2038	346			45.2038	420			45.2038	678
		45.2233	534.24			45.2233	353			45.2233	372			45.2233	658
		45.2428	532.98			45.2428	372			45.2428	439			45.2428	670
		45.2623	525.42			45.2623	387			45.2623	428			45.2623	718
		45.2817	573.3			45.2817	384			45.2817	450			45.2817	692
		45.3012	578.34			45.3012	404			45.3012	429			45.3012	702
		45.3207	687.96			45.3207	447			45.3207	471			45.3207	700
		45.3402	713.16			45.3402	419			45.3402	500			45.3402	766
		45.3597	714.42			45.3597	475			45.3597	527			45.3597	786
		45.3791	827.82			45.3791	507			45.3791	591			45.3791	808
		45.3986	880.74			45.3986	521			45.3986	586			45.3986	882
		45.4181	903.42			45.4181	561			45.4181	653			45.4181	1022
		45.4376	991.62			45.4376	567			45.4376	742			45.4376	1048
		45.4571	971.46			45.4571	604			45.4571	761			45.4571	1170
		45.4765	1016.82			45.4765	711			45.4765	839			45.4765	1196
		45.496	1077.3			45.496	675			45.496	856			45.496	1438
		45.5155	1126.44			45.5155	699			45.5155	910			45.5155	1432
		45.535	1093.68			45.535	727			45.535	1003			45.535	1520
		45.5544	1121.4			45.5544	797			45.5544	965			45.5544	1520
		45.5739	1150.38			45.5739	747			45.5739	1007			45.5739	1594
		45.5934	1179.36			45.5934	768			45.5934	984			45.5934	1540
		45.6129	1094.94			45.6129	736			45.6129	967			45.6129	1498
		45.6324	1015.56			45.6324	714			45.6324	887			45.6324	1604
		45.6518	1052.1			45.6518	738			45.6518	910			45.6518	1406
		45.6713	1040.76			45.6713	683			45.6713	901			45.6713	1388
		45.6908	1008			45.6908	618			45.6908	775			45.6908	1212
		45.7103	887.04			45.7103	575			45.7103	699			45.7103	1184
		45.7298	887.04			45.7298	564			45.7298	640			45.7298	1056
		45.7492	798.84			45.7492	543			45.7492	608			45.7492	946
		45.7687	630			45.7687	552			45.7687	524			45.7687	918
		45.7882	606.06			45.7882	481			45.7882	546			45.7882	846
		45.8077	609.84			45.8077	448			45.8077	511			45.8077	778
		45.8271	573.3			45.8271	422			45.8271	451			45.8271	840
		45.8466	521.64			45.8466	391			45.8466	417			45.8466	764
		45.8661	543.06			45.8661	422			45.8661	446			45.8661	724
		45.8856	456.12			45.8856	342			45.8856	401			45.8856	672
		45.9051	507.78			45.9051	318			45.9051	399			45.9051	674
		45.9245	473.76			45.9245	343			45.9245	362			45.9245	690
		45.944	462.42			45.944	367			45.944	389			45.944	644
		45.9635	467.46			45.9635	338			45.9635	379			45.9635	666
		45.983	468.72			45.983	322			45.983	382			45.983	696
		46.0025	500.22			46.0025	374			46.0025	375			46.0025	696
		46.0219	511.56			46.0219	337			46.0219	384			46.0219	676
		46.0414	510.3			46.0414	348			46.0414	351			46.0414	674
		46.0609	472.5			46.0609	380			46.0609	361			46.0609	670
		46.0804	483.84			46.0804	378			46.0804	406			46.0804	712
		46.0998	478.8			46.0998	371			46.0998	425			46.0998	638
		46.1193	522.9			46.1193	383			46.1193	399			46.1193	732
		46.1388	491.4			46.1388	392			46.1388	451			46.1388	718
		46.1583	536.76			46.1583	389			46.1583	453			46.1583	774
		46.1778	511.56			46.1778	407			46.1778	473			46.1778	754
		46.1972	545.58			46.1972	378			46.1972	468			46.1972	756
		46.2167	498.96			46.2167	393			46.2167	470			46.2167	710
		46.2362	482.58			46.2362	410			46.2362	450			46.2362	646
		46.2557	425.88			46.2557	400			46.2557	378			46.2557	660
		46.2752	459.9			46.2752	397			46.2752	379			46.2752	688
		46.2946	463.68			46.2946	380			46.2946	407			46.2946	760
		46.3141	462.42			46.3141	408			46.3141	381			46.3141	636
		46.3336	448.56			46.3336	418			46.3336	385			46.3336	676
		46.3531	441			46.3531	397			46.3531	368			46.3531	674
		46.3725	488.88			46.3725	426			46.3725	366			46.3725	666
		46.392	444.78			46.392	412			46.392	348			46.392	624
		46.4115	452.34			46.4115	390			46.4115	343			46.4115	642
		46.431	427.14			46.431	409			46.431	356			46.431	690
		46.4505	432.18			46.4505	360			46.4505	366			46.4505	540
		46.4699	453.6			46.4699	409			46.4699	391			46.4699	528
		46.4894	414.54			46.4894	378			46.4894	391			46.4894	686
		46.5089	412.02			46.5089	388			46.5089	394			46.5089	590
		46.5284	418.32			46.5284	387			46.5284	328			46.5284	578
		46.5479	420.84			46.5479	352			46.5479	348			46.5479	642
		46.5673	384.3			46.5673	372			46.5673	355			46.5673	670
		46.5868	438.48			46.5868	356			46.5868	346			46.5868	562
		46.6063	415.8			46.6063	360			46.6063	348			46.6063	642
		46.6258	444.78			46.6258	350			46.6258	370			46.6258	592
		46.6452	399.42			46.6452	348			46.6452	347			46.6452	632
		46.6647	502.74			46.6647	374			46.6647	326			46.6647	640
		46.6842	459.9			46.6842	317			46.6842	380			46.6842	644
		46.7037	423.36			46.7037	341			46.7037	367			46.7037	702
		46.7232	442.26			46.7232	336			46.7232	368			46.7232	688
		46.7426	391.86			46.7426	356			46.7426	338			46.7426	622
		46.7621	374.22			46.7621	342			46.7621	330			46.7621	628
		46.7816	430.92			46.7816	344			46.7816	339			46.7816	690
		46.8011	429.66			46.8011	350			46.8011	382			46.8011	568
		46.8206	467.46			46.8206	316			46.8206	336			46.8206	604
		46.84	429.66			46.84	347			46.84	367			46.84	672
		46.8595	441			46.8595	350			46.8595	379			46.8595	694
		46.879	403.2			46.879	336			46.879	356			46.879	652
		46.8985	439.74			46.8985	339			46.8985	351			46.8985	706
		46.9179	446.04			46.9179	339			46.9179	396			46.9179	616
		46.9374	448.56			46.9374	347			46.9374	392			46.9374	626
		46.9569	476.28			46.9569	346			46.9569	396			46.9569	604
		46.9764	446.04			46.9764	346			46.9764	379			46.9764	668
		46.9959	468.72			46.9959	384			46.9959	428			46.9959	736
		47.0153	476.28			47.0153	362			47.0153	414			47.0153	754
		47.0348	550.62			47.0348	393			47.0348	454			47.0348	704
		47.0543	545.58			47.0543	430			47.0543	523			47.0543	746
		47.0738	577.08			47.0738	430			47.0738	561			47.0738	916
		47.0933	675.36			47.0933	458			47.0933	595			47.0933	986
		47.1127	693			47.1127	485			47.1127	719			47.1127	1054
		47.1322	767.34			47.1322	512			47.1322	750			47.1322	1104
		47.1517	756			47.1517	518			47.1517	734			47.1517	1122
		47.1712	795.06			47.1712	502			47.1712	680			47.1712	1032
		47.1906	784.98			47.1906	520			47.1906	685			47.1906	988
		47.2101	811.44			47.2101	499			47.2101	617			47.2101	950
		47.2296	734.58			47.2296	463			47.2296	608			47.2296	946
		47.2491	705.6			47.2491	480			47.2491	628			47.2491	936
		47.2686	682.92			47.2686	472			47.2686	619			47.2686	914
		47.288	679.14			47.288	421			47.288	577			47.288	826
		47.3075	630			47.3075	407			47.3075	525			47.3075	826
		47.327	631.26			47.327	422			47.327	477			47.327	742
		47.3465	575.82			47.3465	398			47.3465	461			47.3465	664
		47.366	516.6			47.366	392			47.366	405			47.366	668
		47.3854	534.24			47.3854	395			47.3854	367			47.3854	622
		47.4049	449.82			47.4049	354			47.4049	388			47.4049	638
		47.4244	430.92			47.4244	384			47.4244	380			47.4244	622
		47.4439	463.68			47.4439	337			47.4439	372			47.4439	642
		47.4633	418.32			47.4633	360			47.4633	368			47.4633	554
		47.4828	432.18			47.4828	330			47.4828	323			47.4828	694
		47.5023	446.04			47.5023	352			47.5023	352			47.5023	638
		47.5218	471.24			47.5218	319			47.5218	363			47.5218	624
		47.5413	437.22			47.5413	329			47.5413	380			47.5413	614
		47.5607	461.16			47.5607	355			47.5607	378			47.5607	596
		47.5802	422.1			47.5802	336			47.5802	394			47.5802	548
		47.5997	439.74			47.5997	309			47.5997	361			47.5997	650
		47.6192	420.84			47.6192	355			47.6192	359			47.6192	602
		47.6387	471.24			47.6387	357			47.6387	355			47.6387	536
		47.6581	437.22			47.6581	350			47.6581	368			47.6581	674
		47.6776	427.14			47.6776	319			47.6776	381			47.6776	604
		47.6971	446.04			47.6971	330			47.6971	345			47.6971	636
		47.7166	520.38			47.7166	349			47.7166	352			47.7166	614
		47.736	463.68			47.736	308			47.736	373			47.736	646
		47.7555	481.32			47.7555	370			47.7555	396			47.7555	658
		47.775	556.92			47.775	362			47.775	408			47.775	646
		47.7945	539.28			47.7945	328			47.7945	428			47.7945	748
		47.814	595.98			47.814	371			47.814	430			47.814	648
		47.8334	567			47.8334	392			47.8334	437			47.8334	690
		47.8529	590.94			47.8529	417			47.8529	438			47.8529	710
		47.8724	652.68			47.8724	428			47.8724	483			47.8724	756
		47.8919	684.18			47.8919	403			47.8919	514			47.8919	730
		47.9114	665.28			47.9114	419			47.9114	501			47.9114	738
		47.9308	651.42			47.9308	455			47.9308	472			47.9308	774
		47.9503	738.36			47.9503	459			47.9503	546			47.9503	832
		47.9698	709.38			47.9698	442			47.9698	540			47.9698	844
		47.9893	703.08			47.9893	441			47.9893	529			47.9893	784
		48.0087	798.84			48.0087	482			48.0087	609			48.0087	866
		48.0282	721.98			48.0282	510			48.0282	574			48.0282	868
		48.0477	777.42			48.0477	483			48.0477	612			48.0477	958
		48.0672	783.72			48.0672	508			48.0672	666			48.0672	1014
		48.0867	729.54			48.0867	503			48.0867	669			48.0867	972
		48.1061	721.98			48.1061	572			48.1061	645			48.1061	938
		48.1256	734.58			48.1256	511			48.1256	638			48.1256	1014
		48.1451	752.22			48.1451	488			48.1451	614			48.1451	966
		48.1646	724.5			48.1646	528			48.1646	587			48.1646	894
		48.1841	725.76			48.1841	507			48.1841	599			48.1841	888
		48.2035	759.78			48.2035	520			48.2035	617			48.2035	922
		48.223	781.2			48.223	477			48.223	610			48.223	894
		48.2425	758.52			48.2425	519			48.2425	645			48.2425	884
		48.262	800.1			48.262	532			48.262	621			48.262	946
		48.2814	747.18			48.2814	501			48.2814	617			48.2814	974
		48.3009	758.52			48.3009	546			48.3009	607			48.3009	914
		48.3204	793.8			48.3204	522			48.3204	595			48.3204	912
		48.3399	774.9			48.3399	543			48.3399	645			48.3399	992
		48.3594	801.36			48.3594	573			48.3594	649			48.3594	1040
		48.3788	815.22			48.3788	552			48.3788	662			48.3788	1048
		48.3983	774.9			48.3983	543			48.3983	701			48.3983	1098
		48.4178	763.56			48.4178	546			48.4178	679			48.4178	1114
		48.4373	713.16			48.4373	506			48.4373	627			48.4373	1002
		48.4568	773.64			48.4568	478			48.4568	608			48.4568	1034
		48.4762	708.12			48.4762	485			48.4762	616			48.4762	1024
		48.4957	703.08			48.4957	440			48.4957	541			48.4957	904
		48.5152	613.62			48.5152	468			48.5152	517			48.5152	834
		48.5347	623.7			48.5347	430			48.5347	507			48.5347	820
		48.5541	623.7			48.5541	472			48.5541	509			48.5541	826
		48.5736	532.98			48.5736	378			48.5736	461			48.5736	772
		48.5931	515.34			48.5931	377			48.5931	463			48.5931	792
		48.6126	492.66			48.6126	382			48.6126	431			48.6126	692
		48.6321	506.52			48.6321	361			48.6321	433			48.6321	642
		48.6515	439.74			48.6515	310			48.6515	388			48.6515	660
		48.671	437.22			48.671	344			48.671	383			48.671	618
		48.6905	459.9			48.6905	322			48.6905	360			48.6905	576
		48.71	414.54			48.71	317			48.71	347			48.71	670
		48.7295	456.12			48.7295	322			48.7295	350			48.7295	620
		48.7489	398.16			48.7489	286			48.7489	359			48.7489	614
		48.7684	452.34			48.7684	301			48.7684	368			48.7684	570
		48.7879	434.7			48.7879	286			48.7879	330			48.7879	608
		48.8074	396.9			48.8074	277			48.8074	353			48.8074	592
		48.8269	458.64			48.8269	288			48.8269	343			48.8269	524
		48.8463	439.74			48.8463	314			48.8463	361			48.8463	606
		48.8658	398.16			48.8658	316			48.8658	331			48.8658	574
		48.8853	415.8			48.8853	330			48.8853	339			48.8853	560
		48.9048	375.48			48.9048	311			48.9048	354			48.9048	576
[truncated: 1,083 more rows]

## Sheet: Figure 1b
Figure 1b
		Parameter x	Parameter y			Parameter x	Parameter y			Parameter x	Parameter y			Parameter x	Parameter y
	360℃	549.178	153.897		380℃	549.178	325.349		400℃	549.178	501.915		420℃	549.178	731.153
		547.322	144.243			547.322	310.182			547.322	488.102			547.322	722.829
		545.465	164.809			545.465	301.891			545.465	493.523			545.465	726.871
		543.607	144.172			543.607	304.588			543.607	512.672			543.607	737.775
		541.75	164.728			541.75	299.047			541.75	490.629			541.75	754.166
		539.893	168.805			539.893	311.35			539.893	494.673			539.893	730.749
		538.033	166.02			538.033	307.182			538.033	478.925			538.033	733.412
		536.176	164.608			536.176	318.105			536.176	478.461			536.176	718.241
		534.316	164.567			534.316	312.566			534.316	501.307			534.316	714.049
		532.455	170.011			532.455	298.804			532.455	484.778			532.455	731.797
		530.596	156.263			530.596	301.497			530.596	490.189			530.596	742.681
		528.734	174.04			528.734	308.299			528.734	503.819			528.734	723.412
		526.873	152.076			526.873	313.729			526.873	484.562			526.873	738.404
		525.012	150.669			525.012	310.937			525.012	481.75			525.012	716.405
		523.15	176.651			523.15	325.949			523.15	496.742			523.15	761.518
		521.287	175.239			521.287	305.358			521.287	494.763			521.287	732.679
		519.424	156.034			519.424	301.201			519.424	530.967			519.424	729.861
		517.561	162.837			517.561	286.1			517.561	519.78			517.561	725.675
		515.697	157.325			515.697	316.151			515.697	495.074			515.697	731.067
		513.832	168.229			513.832	306.525			513.832	495.852			513.832	732.354
		511.967	173.657			511.967	302.372			511.967	509.966			511.967	755.518
		510.102	174.982			510.102	300.955			510.102	493.484			510.102	749.963
		508.236	168.105			508.236	302.273			508.236	502.976			508.236	744.411
		506.369	147.568			506.369	313.154			506.369	515.197			506.369	719.732
		504.504	154.363			504.504	304.906			504.504	513.751			504.504	711.457
		502.637	159.788			502.637	291.199			502.637	509.575			502.637	736.889
		500.768	178.864			500.768	300.71			500.768	509.459			500.768	719.459
		498.9	177.455			498.9	297.93			498.9	509.424			498.9	723.069
		497.031	158.306			497.031	282.87			497.031	490.117			497.031	697.058
		495.162	170.546			495.162	301.927			495.162	494.158			495.162	679.246
		493.293	193.693			493.293	305.969			493.293	485.039			493.293	685.996
		491.424	158.189			491.424	311.374			491.424	498.189			491.424	700.924
		489.553	173.148			489.553	323.592			489.553	509.057			489.553	725.388
		487.682	174.468			487.682	315.359			487.682	510.831			487.682	708.95
		485.811	168.975			485.811	333.021			485.811	502.161			485.811	711.597
		483.939	183.919			483.939	342.501			483.939	510.296			483.939	718.33
		482.066	201.581			482.066	351.976			482.066	521.15			482.066	748.214
		480.193	200.169			480.193	372.339			480.193	538.808			480.193	752.211
		478.32	186.507			478.32	403.584			478.32	559.179			478.32	779.35
		476.447	225.931			476.447	425.286			476.447	604.04			476.447	799.67
		474.574	261.254			474.574	476.913			474.574	659.764			474.574	826.783
		472.699	258.469			472.699	517.631			472.699	707.298			472.699	900.136
		470.824	280.166			470.824	573.29			470.824	772.489			470.824	982.973
		468.949	308.651			468.949	630.281			468.949	813.087			468.949	1008.66
		467.072	292.263			467.072	630.151			467.072	840.011			467.072	1016.67
		465.197	293.55			465.197	635.457			465.197	844.788			465.197	1069.51
		463.32	283.967			463.32	574.185			463.32	819.837			463.32	1017.72
		461.441	244.505			461.441	564.56			461.441	733.925			461.441	972.737
		459.564	272.964			459.564	501.976			459.564	676.791			459.564	876.174
		457.686	224.02			457.686	439.424			457.686	649.554			457.686	889.632
		455.809	225.322			455.809	443.413			455.809	608.758			455.809	852.86
		453.928	207.625			453.928	424.33			453.928	573.409			453.928	858.175
		452.049	187.224			452.049	412.04			452.049	571.995			452.049	848.563
		450.17	180.396			450.17	371.273			450.17	543.454			450.17	781.989
		448.289	193.912			448.289	373.918			448.289	548.829			448.289	765.62
		446.408	185.73			446.408	380.629			446.408	544.71			446.408	766.884
		444.525	185.685			444.525	361.585			444.525	531.106			444.525	761.37
		442.645	176.154			442.645	347.971			442.645	506.669			442.645	759.923
		440.762	182.884			440.762	327.589			440.762	507.983			440.762	761.187
		438.879	172.004			438.879	337.014			438.879	501.319			438.879	758.166
		436.996	170.608			436.996	336.956			436.996	509.328			436.996	760.801
		435.111	173.274			435.111	311.177			435.111	525.454			435.111	778.101
		433.229	166.464			433.229	330.072			433.229	538.866			433.229	775.388
		431.344	175.895			431.344	317.839			431.344	548.212			431.344	771.704
		429.459	156.913			429.459	327.254			429.459	548.085			429.459	766.642
		427.572	167.694			427.572	320.436			427.572	549.062			427.572	752.931
		425.688	163.597			425.688	308.214			425.688	546.759			425.688	740.224
		423.801	177.073			423.801	302.756			423.801	544.627			423.801	733.21
		421.914	177.03			421.914	305.409			421.914	541.09			421.914	742.981
		420.025	164.827			420.025	297.252			420.025	542.012			420.025	742.864
		418.139	144.526			418.139	301.256			418.139	542.179			418.139	798.151
		416.25	159.344			416.25	307.958			416.25	586.611			416.25	830.442
		414.361	168.756			414.361	317.357			414.361	651.271			414.361	915.37
		412.471	186.26			412.471	315.954			412.471	841.423			412.471	1047.49
		410.582	168.673			410.582	297.01			410.582	900.591			410.582	1062.16
		408.691	176.725			408.691	303.706			408.691	901.721			408.691	1080.86
		406.801	187.472			406.801	296.913			406.801	790.907			406.801	993.01
		404.91	171.245			404.91	304.954			404.91	728.689			404.91	905.199
		403.018	172.551			403.018	299.512			403.018	632.8			403.018	863.265
		401.125	188.681			401.125	326.417			401.125	582.781			401.125	828.091
		399.232	167.076			399.232	294.024			399.232	513.924			399.232	772.723
		397.34	148.176			397.34	329			397.34	481.47			397.34	790.123
		395.447	160.26			395.447	316.823			395.447	492.128			395.447	734.792
		393.553	176.378			393.553	332.926			393.553	465.081			393.553	729.304
		391.658	181.719			391.658	339.599			391.658	463.623			391.658	760.163
		389.764	188.402			389.764	324.737			389.764	475.623			389.764	734.485
		387.869	200.465			387.869	324.682			387.869	486.272			387.869	730.347
		385.973	172.169			385.973	317.901			385.973	483.464			385.973	731.591
		384.076	178.85			384.076	325.916			384.076	476.624			384.076	759.729
		382.18	194.939			382.18	327.205			382.18	479.198			382.18	739.455
		380.281	192.203			380.281	340.59			380.281	466.986			380.281	758.169
		378.385	190.812			378.385	332.468			378.385	457.467			378.385	737.905
		376.486	200.169			376.486	352.562			376.486	492.285			376.486	748.549
		374.588	175.944			374.588	325.638			374.588	477.393			374.588	747.1
		372.689	196.042			372.689	351.095			372.689	479.963			372.689	748.338
		370.789	193.309			370.789	363.115			370.789	514.75			370.789	781.793
		368.889	201.314			368.889	340.234			368.889	505.231			368.889	789.732
		366.988	207.973			366.988	353.593			366.988	513.16			366.988	789.616
		365.088	187.8			365.088	381.7			365.088	529.133			365.088	780.11
		363.186	195.8			363.186	357.491			363.186	562.532			363.186	829.617
		361.285	202.456			361.285	361.45			361.285	510.106			361.285	798.654
		359.383	202.406			359.383	360.045			359.383	536.792			359.383	844.111
		357.479	202.356			357.479	369.361			357.479	550.063			357.479	878.824
		355.576	218.383			355.576	373.314			355.576	568.687			355.576	847.872
		353.672	221.009			353.672	374.586			353.672	589.98			353.672	845.063
		351.768	214.258			351.768	369.162			351.768	581.802			351.768	852.968
		349.863	224.916			349.863	395.872			349.863	621.825			349.863	867.563
		347.957	244.937			347.957	391.783			347.957	645.766			347.957	891.52
		346.053	219.452			346.053	413.121			346.053	688.429			346.053	936.876
		344.146	250.168			344.146	422.409			344.146	719.031			344.146	952.777
		342.24	230.044			342.24	435.704			342.24	758.98			342.24	1004.78
		340.332	274.113			340.332	439.632			340.332	814.955			340.332	1012.64
		338.426	272.708			338.426	463.611			338.426	877.586			338.426	1068.61
		336.518	294.025			336.518	462.185			336.518	862.671			336.518	1124.56
		334.609	293.952			334.609	518.213			334.609	959.999			334.609	1176.47
		332.699	301.894			332.699	550.17			332.699	973.123			332.699	1193.62
		330.791	319.181			330.791	538.039			330.791	979.563			330.791	1221.45
		328.881	311.091			328.881	535.261			328.881	1012.7			328.881	1305.35
		326.971	365.743			326.971	555.176			326.971	1057.84			326.971	1266.39
		325.059	345.635			325.059	577.75			325.059	1040.23			325.059	1310.2
		323.148	373.567			323.148	566.959			323.148	1120.03			323.148	1363.32
		321.236	354.801			321.236	602.857			321.236	1095.74			321.236	1399.08
		319.324	414.721			319.324	614.735			319.324	1158.15			319.324	1398.81
		317.41	427.951			317.41	635.938			317.41	1164.53			317.41	1502.53
		315.498	449.171			315.498	689.12			315.498	1206.9			315.498	1568.88
		313.584	458.387			313.584	747.606			313.584	1343.85			313.584	1633.87
		311.67	484.918			311.67	764.764			311.67	1384.82			311.67	1749.44
		309.756	499.449			309.756	785.91			309.756	1443.09			309.756	1789.05
		307.84	517.967			307.84	852.317			307.84	1476.02			307.84	1875.23
		305.924	548.457			305.924	853.463			305.924	1556.86			305.924	1904.14
		304.008	581.593			304.008	922.482			304.008	1612.38			304.008	1990.25
		302.092	617.374			302.092	974.17			302.092	1743.7			302.092	2094.95
		300.176	661.119			300.176	1031.15			300.176	1864.33			300.176	2300.7
		298.258	702.182			298.258	1126.68			298.258	1929.03			298.258	2399.95
		296.34	751.203			296.34	1184.92			296.34	2173.2			296.34	2638.76
		294.422	753.676			294.422	1260.42			294.422	2329.51			294.422	2825.61
		292.502	846.513			292.502	1375.75			292.502	2459.17			292.502	2944.59
		290.584	891.475			290.584	1408.65			290.584	2555.55			290.584	3128.61
		288.664	929.774			288.664	1442.86			288.664	2593.44			288.664	3163.78
		286.742	904.314			286.742	1520.88			286.742	2598.12			286.742	3155.11
		284.822	939.935			284.822	1489.99			284.822	2626.68			284.822	3183.62
		282.9	984.83			282.9	1510.88			282.9	2600.82			282.9	3116.55
		280.979	1023.07			280.979	1539.73			280.979	2655.91			280.979	3077.37
		279.057	965.771			279.057	1548.66			279.057	2531.88			279.057	3078.02
		277.135	972.163			277.135	1553.6			277.135	2487.49			277.135	2963.28
		275.211	989.16			275.211	1547.94			275.211	2437.82			275.211	2776.99
		273.287	967.706			273.287	1507.81			273.287	2340.45			273.287	2729.99
		271.363	966.141			271.363	1467.71			271.363	2293.49			271.363	2651.2
		269.439	878.455			269.439	1434.24			269.439	2265.1			269.439	2568.47
		267.514	894.133			267.514	1362.38			267.514	2175.79			267.514	2471.22
		265.588	911.128			265.588	1343.53			265.588	2127.58			265.588	2442.88
		263.662	877.803			263.662	1292.91			263.662	2038.35			263.662	2354.97
		261.736	844.495			261.736	1168.19			261.736	2065.64			261.736	2272.4
		259.809	770.179			259.809	1156.02			259.809	1980.44			259.809	2175.31
		257.881	715.745			257.881	1093.58			257.881	1835.75			257.881	2099.44
		255.953	706.31			255.953	1110.53			255.953	1669.96			255.953	1991.86
		254.025	696.879			254.025	1048.13			254.025	1625.91			254.025	1830.12
		252.096	651.757			252.096	890.57			252.096	1538.26			252.096	1720.02
		250.168	634.414			250.168	918.13			250.168	1465.19			250.168	1627.16
		248.236	639.543			248.236	890.179			248.236	1390.83			248.236	1605.69
		246.307	603.716			246.307	831.857			246.307	1315.19			246.307	1560.46
		244.377	561.304			244.377	827.714			244.377	1223.74			244.377	1487.51
		242.445	578.33			242.445	799.806			242.445	1224.76			242.445	1447.61
		240.514	537.265			240.514	749.47			240.514	1225.78			240.514	1479.01
		238.58	539.772			238.58	722.915			238.58	1174.01			238.58	1443.09
		236.648	500.056			236.648	730.677			236.648	1106.43			236.648	1416.43
		234.715	477.508			234.715	714.692			234.715	1108.8			234.715	1371.31
		232.781	472.115			232.781	688.165			232.781	1096.65			232.781	1356.54
		230.848	470.679			230.848	666.925			230.848	1100.34			230.848	1320.69
		228.912	445.519			228.912	681.284			228.912	1056.57			228.912	1301.99
		226.979	425.642			226.979	675.869			226.979	1043.14			226.979	1256.94
		225.043	418.949			225.043	655.964			225.043	1015.22			225.043	1222.45
		223.105	409.626			223.105	604.459			223.105	941.207			223.105	1230.13
		221.17	418.742			221.17	559.563			221.17	950.194			221.17	1195.67
		219.232	409.423			219.232	612.108			219.232	957.861			219.232	1187.56
		217.295	409.322			217.295	575.129			217.295	877.341			217.295	1155.75
		215.357	396.062			215.357	585.538			215.357	848.178			215.357	1129.23
		213.418	372.285			213.418	543.322			213.418	847.971			213.418	1122.45
		211.48	376.139			211.48	532.691			211.48	838.557			211.48	1070.96
		209.541	347.119			209.541	531.269			209.541	850.186			209.541	1136.52
		207.602	349.662			207.602	531.162			207.602	807.913			207.602	1112.65
		205.66	335.119			205.66	528.427			205.66	793.259			205.66	1059.89
		203.719	320.584			203.719	520.438			203.719	774.671			203.719	1043.94
		201.777	306.055			201.777	505.885			201.777	770.541			201.777	1006.98
		199.836	321.738			199.836	495.279			199.836	742.775			199.836	1005.5
		197.895	324.284			197.895	534.567			197.895	733.404			197.895	1001.39
		195.951	354.393			195.951	526.584			195.951	714.849			195.951	988.097
		194.008	321.499			194.008	498.922			194.008	694.991			194.008	1028.61
		192.064	313.548			192.064	496.199			192.064	730.243			192.064	996.949
		190.119	305.601			190.119	471.181			190.119	693.34			190.119	974.485
		188.176	317.327			188.176	490.758			188.176	711.528			188.176	946.786
		186.23	318.559			186.23	451.333			186.23	693.001			186.23	954.497
		184.285	298.821			184.285	470.905			184.285	686.279			184.285	933.37
		182.338	276.472			182.338	478.675			182.338	675.629			182.338	947.631
		180.393	275.094			180.393	456.312			180.393	644.025			180.393	955.335
		178.445	275.025			178.445	470.63			178.445	659.584			178.445	915.888
		176.498	276.267			176.498	435.186			176.498	654.186			176.498	955.021
		174.549	252.636			174.549	449.502			174.549	664.498			174.549	910.357
		172.602	282.673			172.602	421.933			172.602	643.397			172.602	911.52
		170.652	306.153			170.652	421.854			170.652	661.557			170.652	894.365
		168.701	286.457			168.701	458.399			168.701	632.62			168.701	899.455
		166.752	268.079			166.752	436.079			166.752	659.927			166.752	903.234
		164.801	292.852			164.801	462.143			164.801	629.696			164.801	888.709
		162.852	296.701			162.852	463.361			162.852	613.858			162.852	879.418
		160.898	261.346			160.898	463.271			160.898	621.549			160.898	891.04
		158.947	278.264			158.947	451.423			158.947	631.849			158.947	924.866
		156.994	284.726			156.994	456.56			156.994	661.735			156.994	909.043
		155.043	296.407			155.043	453.86			155.043	648.516			155.043	914.12
		153.088	300.25			153.088	468.133			153.088	658.801			153.088	924.416
		151.135	300.176			151.135	464.126			151.135	666.471			151.135	941.233
		149.18	288.358			149.18	443.159			149.18	689.794			149.18	959.346

## Sheet: Figure 2a
Figure 2a
		Parameter x	Parameter y			Parameter x	Parameter y			Parameter x	Parameter y			Parameter x	Parameter y
	360℃	0.982	0.14133		380℃	0.982	0.0393		400℃	0.982	0.21125		420℃	0.982	0.08439
		0.981	0.13857			0.981	0.03629			0.981	0.20789			0.981	0.08303
		0.98	0.13618			0.98	0.03661			0.98	0.20506			0.98	0.08172
		0.979	0.13398			0.979	0.036			0.979	0.20323			0.979	0.08049
		0.978	0.13178			0.978	0.0334			0.978	0.20012			0.978	0.07924
		0.977	0.12972			0.977	0.03382			0.977	0.19742			0.977	0.07809
		0.976	0.12767			0.976	0.03301			0.976	0.19567			0.976	0.03406
		0.975	0.12567			0.975	0.03082			0.975	0.19277			0.975	0.04049
		0.974	0.12372			0.974	0.03344			0.974	0.19025			0.974	0.07069
		0.973	0.04042			0.973	0.1695			0.973	0.18881			0.973	0.07168
		0.972	-0.01277			0.972	0.23903			0.972	0.1873			0.972	0.07113
		0.971	0.10492			0.971	0.12779			0.971	0.20942			0.971	0.07052
		0.97	0.11045			0.97	0.09803			0.97	0.22435			0.97	0.07016
		0.969	0.11035			0.969	0.08414			0.969	0.20242			0.969	0.0692
		0.968	0.10958			0.968	0.07568			0.968	0.19012			0.968	0.06836
		0.967	0.1095			0.967	0.0696			0.967	0.18392			0.967	0.06792
		0.966	0.10787			0.966	0.06515			0.966	0.17925			0.966	0.06692
		0.965	0.10648			0.965	0.06154			0.965	0.17549			0.965	0.06609
		0.964	0.10615			0.964	0.05865			0.964	0.17232			0.964	0.06564
		0.963	0.10433			0.963	0.05602			0.963	0.16932			0.963	0.06461
		0.962	0.10283			0.962	0.05382			0.962	0.16651			0.962	0.06375
		0.961	0.1027			0.961	0.05185			0.961	0.16377			0.961	0.06332
		0.96	0.10243			0.96	0.05016			0.96	0.16131			0.96	0.06231
		0.959	0.14373			0.959	0.04857			0.959	0.15883			0.959	0.06147
		0.958	0.16298			0.958	0.04711			0.958	0.1565			0.958	0.06124
		0.957	0.12755			0.957	0.0457			0.957	0.15412			0.957	0.06326
		0.956	0.11428			0.956	0.04435			0.956	0.15188			0.956	0.08506
		0.955	0.10797			0.955	-0.0634			0.955	0.14959			0.955	0.07599
		0.954	0.10383			0.954	-0.0575			0.954	-0.00392			0.954	0.0663
		0.953	0.1007			0.953	-0.02891			0.953	0.12236			0.953	0.06295
		0.952	0.0982			0.952	-0.01014			0.952	0.1364			0.952	0.06093
		0.951	0.096			0.951	-0.0074			0.951	0.13661			0.951	0.05939
		0.95	0.09405			0.95	-0.00364			0.95	0.13569			0.95	0.05817
		0.949	0.09228			0.949	-0.00408			0.949	0.13524			0.949	0.05698
		0.948	0.09055			0.948	-0.00553			0.948	0.13337			0.948	0.05595
		0.947	0.08878			0.947	-0.00329			0.947	0.13166			0.947	0.05496
		0.946	0.0872			0.946	-0.00523			0.946	0.13094			0.946	0.05401
		0.945	0.0858			0.945	-0.00705			0.945	0.12888			0.945	0.05309
		0.944	0.08428			0.944	-0.00522			0.944	0.12711			0.944	0.05049
		0.943	-0.11615			0.943	-0.00723			0.943	0.12619			0.943	-0.02327
		0.942	0.05517			0.942	-0.00917			0.942	0.12417			0.942	0.0442
		0.941	0.07038			0.941	-0.00777			0.941	0.12237			0.941	0.04667
		0.94	0.07323			0.94	-0.01004			0.94	0.12156			0.94	0.04722
		0.939	0.07287			0.939	-0.01229			0.939	0.11949			0.939	0.04675
		0.938	0.07222			0.938	-0.00822			0.938	0.11772			0.938	0.0463
		0.937	0.07247			0.937	0.11318			0.937	0.11703			0.937	0.04629
		0.936	0.07125			0.936	0.23207			0.936	0.11596			0.936	0.04554
		0.935	0.07022			0.935	0.11107			0.935	0.14184			0.935	0.04497
		0.934	0.07027			0.934	0.07954			0.934	0.1644			0.934	0.04478
		0.933	0.06883			0.933	0.06518			0.933	0.13195			0.933	0.044
		0.932	0.06765			0.932	0.05656			0.932	0.12305			0.932	0.04337
		0.931	0.06788			0.931	0.05072			0.931	0.11812			0.931	0.04328
		0.93	0.06925			0.93	0.04628			0.93	0.11465			0.93	0.04248
		0.929	0.14015			0.929	0.04296			0.929	0.11186			0.929	0.04195
		0.928	0.1168			0.928	0.04011			0.928	0.10941			0.928	0.04257
		0.927	0.0882			0.927	0.03789			0.927	0.10724			0.927	0.06135
		0.926	0.0796			0.926	0.03591			0.926	0.10522			0.926	0.06386
		0.925	0.07488			0.925	0.0342			0.925	0.10339			0.925	0.04971
		0.924	0.0717			0.924	0.03272			0.924	0.10156			0.924	0.04604
		0.923	0.06918			0.923	0.03144			0.923	0.09969			0.923	0.04393
		0.922	0.06715			0.922	0.03023			0.922	-0.03607			0.922	0.04253
		0.921	0.0653			0.921	0.02911			0.921	0.06231			0.921	0.0414
		0.92	0.06383			0.92	0.0281			0.92	0.08647			0.92	0.04045
		0.919	0.06237			0.919	0.0272			0.919	0.0886			0.919	0.03957
		0.918	0.06097			0.918	0.02637			0.918	0.08801			0.918	0.03875
		0.917	0.0595			0.917	0.00277			0.917	0.08726			0.917	0.03799
		0.916	0.05833			0.916	-0.17735			0.916	0.08719			0.916	0.03732
		0.915	-0.0443			0.915	-0.10432			0.915	0.08578			0.915	0.03666
		0.914	-0.06405			0.914	-0.06601			0.914	0.08464			0.914	0.03083
		0.913	0.04128			0.913	-0.06141			0.913	0.08434			0.913	-0.03924
		0.912	0.04562			0.912	-0.06049			0.912	0.0828			0.912	0.02843
		0.911	0.04633			0.911	-0.05676			0.911	0.08158			0.911	0.03079
		0.91	0.04738			0.91	-0.05903			0.91	0.08129			0.91	0.03156
		0.909	0.04658			0.909	-0.06107			0.909	0.07978			0.909	0.03122
		0.908	0.04593			0.908	-0.05813			0.908	0.0786			0.908	0.03091
		0.907	0.04633			0.907	-0.06147			0.907	0.07831			0.907	0.03106
		0.906	0.04518			0.906	-0.0634			0.906	0.07793			0.906	0.0305
		0.905	0.04437			0.905	-0.06156			0.905	0.10102			0.905	0.03003
		0.904	0.04458			0.904	-0.06545			0.904	0.12866			0.904	0.03012
		0.903	0.0433			0.903	-0.06771			0.903	0.09744			0.903	0.02949
		0.902	0.04288			0.902	-0.06619			0.902	0.08806			0.902	0.02901
		0.901	0.04732			0.901	-0.06982			0.901	0.08333			0.901	0.02904
		0.9	0.116			0.9	-0.0724			0.9	0.08025			0.9	0.02845
		0.899	0.09545			0.899	-0.06915			0.899	0.07783			0.899	0.0282
		0.898	0.06613			0.898	-0.06841			0.898	0.07584			0.898	0.03248
		0.897	0.05767			0.897	0.14514			0.897	0.07409			0.897	0.05378
		0.896	0.0531			0.896	0.17719			0.896	0.0724			0.896	0.04497
		0.895	0.05			0.895	0.08977			0.895	0.07102			0.895	0.03577
		0.894	0.04775			0.894	0.06327			0.894	0.06967			0.894	0.03271
		0.893	0.04588			0.893	0.0505			0.893	0.06837			0.893	0.03099
		0.892	0.04438			0.892	0.04273			0.892	0.0523			0.892	0.02979
		0.891	0.043			0.891	0.03748			0.891	-0.08664			0.891	0.02889
		0.89	0.04168			0.89	0.03346			0.89	0.05158			0.89	0.02804
		0.889	0.0404			0.889	0.03052			0.889	0.05688			0.889	0.02732
		0.888	0.03928			0.888	0.02799			0.888	0.05717			0.888	0.02668
		0.887	0.03828			0.887	0.02608			0.887	0.05705			0.887	0.02607
		0.886	0.03757			0.886	0.02437			0.886	0.05738			0.886	0.02556
		0.885	-0.0478			0.885	0.02287			0.885	0.05642			0.885	0.02503
		0.884	-0.10858			0.884	0.02156			0.884	0.0557			0.884	0.02449
		0.883	0.01947			0.883	0.02048			0.883	0.0558			0.883	-0.05313
		0.882	0.02472			0.882	0.01943			0.882	0.05465			0.882	0.01205
		0.881	0.02593			0.881	0.01851			0.881	0.05386			0.881	0.01864
		0.88	0.02718			0.88	0.01765			0.88	0.05386			0.88	0.01993
		0.879	0.0266			0.879	0.01688			0.879	0.0527			0.879	0.01983
		0.878	0.02615			0.878	0.01596			0.878	0.05191			0.878	0.01967
		0.877	0.0268			0.877	-0.11229			0.877	0.05324			0.877	0.01999
		0.876	0.02585			0.876	-0.15359			0.876	0.09278			0.876	0.0195
		0.875	0.02523			0.875	-0.1653			0.875	0.09818			0.875	0.01918
		0.874	0.0257			0.874	-0.15545			0.874	0.0702			0.874	0.01938
		0.873	0.02465			0.873	-0.15327			0.873	0.06329			0.873	0.01882
		0.872	0.02437			0.872	-0.1488			0.872	0.05947			0.872	0.01846
		0.871	0.0295			0.871	-0.15226			0.871	0.05692			0.871	0.0186
		0.87	0.09705			0.87	-0.1545			0.87	0.05489			0.87	0.01809
		0.869	0.08145			0.869	-0.15268			0.869	0.05325			0.869	0.01813
		0.868	0.05037			0.868	-0.15785			0.868	0.05187			0.868	0.02636
		0.867	0.0416			0.867	-0.1611			0.867	0.05062			0.867	0.04558
		0.866	0.03703			0.866	-0.15975			0.866	0.04954			0.866	0.03254
		0.865	0.03408			0.865	-0.16512			0.865	0.04848			0.865	0.02575
		0.864	0.03192			0.864	-0.16833			0.864	0.04748			0.864	0.02309
		0.863	0.03018			0.863	-0.16761			0.863	-0.10361			0.863	0.02155
		0.862	0.02887			0.862	-0.17356			0.862	0.0166			0.862	0.02047
		0.861	0.02768			0.861	-0.17764			0.861	0.03488			0.861	0.01959
		0.86	0.02668			0.86	-0.17686			0.86	0.03691			0.86	0.0188
		0.859	0.02573			0.859	-0.18287			0.859	0.03806			0.859	0.01822
		0.858	0.02465			0.858	-0.18651			0.858	0.03756			0.858	0.01772
		0.857	0.02377			0.857	-0.18447			0.857	0.03734			0.857	0.01723
		0.856	-0.01346			0.856	-0.07366			0.856	0.03773			0.856	0.01677
		0.855	-0.17033			0.855	0.20949			0.855	0.03679			0.855	0.01629
		0.854	0.000999667			0.854	0.09871			0.854	0.03633			0.854	0.0157
		0.853	0.01017			0.853	0.06228			0.853	0.03655			0.853	-0.06846
		0.852	0.01142			0.852	0.04691			0.852	0.0356			0.852	0.00683
		0.851	0.01183			0.851	0.03813			0.851	0.03502			0.851	0.01035
		0.85	0.01295			0.85	0.03207			0.85	0.03542			0.85	0.01149
		0.849	0.01236			0.849	0.02799			0.849	0.03586			0.849	0.01143
		0.848	0.01188			0.848	0.02498			0.848	0.06919			0.848	0.01132
		0.847	0.01266			0.847	0.0224			0.847	0.0863			0.847	0.01164
		0.846	0.01181			0.846	0.02042			0.846	0.05623			0.846	0.01127
		0.845	0.01122			0.845	0.01861			0.845	0.04841			0.845	0.01097
		0.844	0.0118			0.844	0.0171			0.844	0.04447			0.844	0.01123
		0.843	0.01151			0.843	0.01589			0.843	0.04193			0.843	0.01079
		0.842	0.03705			0.842	0.01482			0.842	0.04006			0.842	0.01044
		0.841	0.09718			0.841	0.01385			0.841	0.03859			0.841	0.01064
		0.84	0.05215			0.84	0.01302			0.84	0.03732			0.84	0.01037
		0.839	0.03528			0.839	0.01209			0.839	0.03617			0.839	0.01552
		0.838	0.02855			0.838	-0.38578			0.838	0.03511			0.838	0.04301
		0.837	0.02473			0.837	-0.4895			0.837	0.03417			0.837	0.02517
		0.836	0.02223			0.836	-0.32701			0.836	-0.13029			0.836	0.01876
		0.835	0.0204			0.835	-0.31937			0.835	0.01431			0.835	0.01615
		0.834	0.01892			0.834	-0.31848			0.834	0.02233			0.834	0.01468
		0.833	0.01767			0.833	-0.31556			0.833	0.02392			0.833	0.0136
		0.832	0.0166			0.832	-0.32139			0.832	0.02496			0.832	0.01271
		0.831	0.01573			0.831	-0.32499			0.831	0.02458			0.831	0.01205
		0.83	0.01501			0.83	-0.32521			0.83	0.02455			0.83	0.01145
		0.829	-0.0313			0.829	-0.33262			0.829	0.02488			0.829	0.01091
		0.828	-0.171			0.828	-0.33666			0.828	0.02419			0.828	0.01045
		0.827	-0.00887			0.827	-0.33868			0.827	0.02392			0.827	-0.06728
		0.826	-0.000177333			0.826	-0.34698			0.826	0.02412			0.826	-0.00219
		0.825	0.00103			0.825	-0.35192			0.825	0.02328			0.825	0.00421
		0.824	0.00145			0.824	-0.35439			0.824	0.02298			0.824	0.00502
		0.823	0.00262			0.823	-0.36247			0.823	0.02311			0.823	0.0057
		0.822	0.00205			0.822	-0.3683			0.822	0.02232			0.822	0.00552
		0.821	0.00171			0.821	-0.371			0.821	0.02254			0.821	0.00538
		0.82	0.00247			0.82	-0.37705			0.82	0.03279			0.82	0.00569
		0.819	0.00163			0.819	-0.35708			0.819	0.08741			0.819	0.00533
		0.818	0.00116			0.818	0.11805			0.818	0.05206			0.818	0.00506
		0.817	0.00184			0.817	0.11886			0.817	0.03986			0.817	0.00531
		0.816	0.0008985			0.816	0.0652			0.816	0.03496			0.816	0.0049
		0.815	0.000579			0.815	0.04623			0.815	0.03208			0.815	0.00463
		0.814	0.00392			0.814	0.03618			0.814	0.03005			0.814	0.00508
		0.813	0.0832			0.813	0.02983			0.813	0.02856			0.813	0.0224
		0.812	0.06345			0.812	0.02523			0.812	0.02739			0.812	0.03297
		0.811	0.03198			0.811	0.02207			0.811	0.02631			0.811	0.017
		0.81	0.02305			0.81	0.01931			0.81	0.02537			0.81	0.01263
		0.809	0.01858			0.809	0.01721			0.809	0.02441			0.809	0.01058
		0.808	0.01579			0.808	0.01557			0.808	-0.04807			0.808	0.00934
		0.807	0.01374			0.807	0.01404			0.807	-0.08392			0.807	0.0085
		0.806	0.01215			0.806	0.01277			0.806	0.00821			0.806	0.00773
		0.805	0.01096			0.805	0.01164			0.805	0.01283			0.805	0.00714
		0.804	0.00989			0.804	0.0107			0.804	0.01351			0.804	0.00658
		0.803	0.00892			0.803	0.00989			0.803	0.01408			0.803	0.00605
		0.802	0.00811			0.802	0.00912			0.802	0.01464			0.802	0.00554
		0.801	0.00744			0.801	0.00833			0.801	0.01411			0.801	-0.07726
		0.8	0.00682			0.8	-0.18056			0.8	0.01414			0.8	-0.00553
		0.799	-0.12923			0.799	-0.19314			0.799	0.01439			0.799	-0.000507214
		0.798	-0.10977			0.798	-0.62641			0.798	0.01372			0.798	0.000175629
		0.797	-0.01635			0.797	-0.60531			0.797	0.01364			0.797	0.000327214
		0.796	-0.01007			0.796	-0.60351			0.796	0.01377			0.796	0.000781971
		0.795	-0.00925			0.795	-0.60374			0.795	0.01305			0.795	0.000610457
		0.794	-0.00894			0.794	-0.60396			0.794	0.01434			0.794	0.000396129
		0.793	-0.00773			0.793	-0.61159			0.793	0.05966			0.793	0.000667029
		0.792	-0.00834			0.792	-0.61563			0.792	0.06412			0.792	0.000374657
		0.791	-0.00874			0.791	-0.61967			0.791	0.03622			0.791	0.000138857
		0.79	-0.00788			0.79	-0.62955			0.79	0.02945			0.79	0.000340971
		0.789	-0.00879			0.789	-0.63359			0.789	0.02596			0.789	1.63543e-05
		0.788	-0.00936			0.788	-0.63897			0.788	0.02366			0.788	-0.000292886
		0.787	-0.00864			0.787	-0.6484			0.787	0.02203			0.787	-3.56914e-05
		0.786	-0.00847			0.786	-0.65468			0.786	0.02074			0.786	0.000491014
		0.785	0.0494			0.785	-0.66074			0.785	0.01968			0.785	0.03131
		0.784	0.07668			0.784	-0.67039			0.784	0.01875			0.784	0.02091
		0.783	0.031			0.783	-0.67668			0.783	0.0179			0.783	0.0106
		0.782	0.01955			0.782	-0.68229			0.782	-0.15103			0.782	0.00751
		0.781	0.01423			0.781	-0.69261			0.781	-0.00495			0.781	0.00592
		0.78	0.01102			0.78	-0.69194			0.78	0.00382			0.78	0.00484
		0.779	0.00884			0.779	-0.35439			0.779	0.00585			0.779	0.00389
		0.778	0.00722			0.778	0.15432			0.778	0.00681			0.778	0.00324
		0.777	0.00591			0.777	0.07083			0.777	0.00667			0.777	0.00265
		0.776	0.0048			0.776	0.04664			0.776	0.00693			0.776	0.00214
		0.775	0.00392			0.775	0.03499			0.775	0.0072			0.775	0.00172
		0.774	0.00317			0.774	0.02783			0.774	0.00662			0.774	-0.01763
		0.773	-0.21817			0.773	0.02307			0.773	0.00667			0.773	-0.07015
		0.772	-0.04145			0.772	0.01952			0.772	0.00677			0.772	-0.00723
		0.771	-0.02213			0.771	0.01676			0.771	0.00613			0.771	-0.00499
		0.77	-0.01948			0.77	0.01466			0.77	0.00615			0.77	-0.00449
		0.769	-0.01757			0.769	0.01286			0.769	0.00621			0.769	-0.00396
		0.768	-0.01797			0.768	0.01131			0.768	0.00678			0.768	-0.004
		0.767	-0.0182			0.767	0.0101			0.767	0.02458			0.767	-0.00416
		0.766	-0.01723			0.766	0.00906			0.766	0.06873			0.766	-0.00388
		0.765	-0.01817			0.765	0.0081			0.765	0.03938			0.765	-0.00408
		0.764	-0.01875			0.764	0.00723			0.764	0.02714			0.764	-0.00439
		0.763	-0.01802			0.763	0.00629			0.763	0.02229			0.763	-0.00417
		0.762	-0.0191			0.762	-0.69823			0.762	0.01941			0.762	-0.00441
		0.761	-0.01975			0.761	-1.14194			0.761	0.01751			0.761	-0.00472
		0.76	-0.01907			0.76	-1.02119			0.76	0.01611			0.76	-0.00454
		0.759	-0.01908			0.759	-1.00122			0.759	0.015			0.759	-0.0046
		0.758	0.0351			0.758	-0.99381			0.758	0.0141			0.758	0.000451157
		0.757	0.07657			0.757	-0.9956			0.757	0.01329			0.757	0.02642
		0.756	0.02938			0.756	-0.9965			0.756	0.0126			0.756	0.01608
		0.755	0.01673			0.755	-1.00166			0.755	0.01109			0.755	0.00682
		0.754	0.01107			0.754	-1.01064			0.754	-0.17083			0.754	0.00383
		0.753	0.00775			0.753	-1.01199			0.753	-0.0108			0.753	0.00224
		0.752	0.00553			0.752	-1.01648			0.752	-0.00318			0.752	0.00119
		0.751	0.00394			0.751	-1.02658			0.751	-0.0014			0.751	0.0004068
		0.75	0.00272			0.75	-1.0286			0.75	-0.00113			0.75	-0.000234771
		0.749	0.00172			0.749	-1.03511			0.749	-0.00052968			0.749	-0.000827229
		0.748	0.000837			0.748	-1.04319			0.748	-0.00036096			0.748	-0.00133
		0.747	3.34333e-06			0.747	-1.04723			0.747	-0.00079536			0.747	-0.00172
		0.746	-0.000701167			0.746	-1.05463			0.746	-0.00058104			0.746	-0.07762
		0.745	-0.00111			0.745	-1.06383			0.745	-0.00062112			0.745	-0.02402
		0.744	-0.19783			0.744	-1.06855			0.744	-0.00118			0.744	-0.01044
		0.743	-0.09035			0.743	-1.07506			0.743	-0.00109			0.743	-0.00929
		0.742	-0.03735			0.742	-1.0856			0.742	-0.00112			0.742	-0.0086
		0.741	-0.03402			0.741	-1.08201			0.741	0.0002592			0.741	-0.00842
		0.74	-0.0333			0.74	-0.84815			0.74	0.06238			0.74	-0.00858
		0.739	-0.03205			0.739	0.1135			0.739	0.04618			0.739	-0.00837
		0.738	-0.03292			0.738	0.06852			0.738	0.02559			0.738	-0.00844
		0.737	-0.03345			0.737	0.04289			0.737	0.0195			0.737	-0.00871
		0.736	-0.03283			0.736	0.03115			0.736	0.01621			0.736	-0.00859
		0.735	-0.0341			0.735	0.02424			0.735	0.01404			0.735	-0.00873
		0.734	-0.03492			0.734	0.0195			0.734	0.01247			0.734	-0.00905
		0.733	-0.03457			0.733	0.01619			0.733	0.0113			0.733	-0.00899
		0.732	-0.03518			0.732	0.01349			0.732	0.01028			0.732	-0.00877
		0.731	-0.02173			0.731	0.01143			0.731	0.0095			0.731	0.00388
		0.73	0.07508			0.73	0.00971			0.73	0.00883			0.73	0.02701
		0.729	0.04473			0.729	0.00827			0.729	-0.17201			0.729	0.00776
		0.728	0.01932			0.728	0.00705			0.728	-0.01953			0.728	0.0026
		0.727	0.011			0.727	0.006			0.727	-0.01064			0.727	0.000291986
		0.726	0.00666			0.726	0.00511			0.726	-0.00923			0.726	-0.0011
		0.725	0.00396			0.725	0.00422			0.725	-0.00809			0.725	-0.00208
		0.724	0.00206			0.724	-0.09083			0.724	-0.00795			0.724	-0.00285
		0.723	0.0006325			0.723	-1.58879			0.723	-0.00837			0.723	-0.00344
		0.722	-0.000447167			0.722	-1.53066			0.722	-0.00799			0.722	-0.00397
		0.721	-0.00131			0.721	-1.48712			0.721	-0.00825			0.721	-0.00436
		0.72	-0.00205			0.72	-1.46064			0.72	-0.00886			0.72	-0.00472
		0.719	-0.0027			0.719	-1.45166			0.719	-0.00868			0.719	-0.0903
		0.718	-0.00335			0.718	-1.44762			0.718	-0.00903			0.718	-0.02299
		0.717	-0.00386			0.717	-1.43999			0.717	-0.00979			0.717	-0.01461
		0.716	-0.02127			0.716	-1.44134			0.716	-0.00922			0.716	-0.01362
		0.715	-0.26867			0.715	-1.44493			0.715	0.00611			0.715	-0.01308
		0.714	-0.06705			0.714	-1.43977			0.714	0.07145			0.714	-0.0128
		0.713	-0.05818			0.713	-1.44448			0.713	0.02962			0.713	-0.01302
		0.712	-0.05562			0.712	-1.44852			0.712	0.01909			0.712	-0.01296
		0.711	-0.05633			0.711	-1.44583			0.711	0.0145			0.711	-0.01291
		0.71	-0.05703			0.71	-1.45391			0.71	0.01176			0.71	-0.01324
		0.709	-0.05665			0.709	-1.45525			0.709	0.00992			0.709	-0.01327
		0.708	-0.05833			0.708	-1.45346			0.708	0.0085			0.708	-0.01327
		0.707	-0.05957			0.707	-1.46176			0.707	0.00736			0.707	-0.01363
		0.706	-0.05947			0.706	-1.46827			0.706	0.00648			0.706	-0.01317
		0.705	-0.06142			0.705	-1.46131			0.705	0.0058			0.705	0.00705
		0.704	-0.0629			0.704	-1.238			0.704	-0.1454			0.704	0.0213
		0.703	-0.06295			0.703	0.06984			0.703	-0.05489			0.703	0.00402
		0.702	-0.0641			0.702	0.05992			0.702	-0.02225			0.702	-0.000320529
		0.701	-0.01762			0.701	0.03681			0.701	-0.01899			0.701	-0.00235
		0.7	0.07288			0.7	0.02615			0.7	-0.01853			0.7	-0.00365
		0.699	0.03005			0.699	0.01979			0.699	-0.01876			0.699	-0.00471
		0.698	0.01391			0.698	0.01532			0.698	-0.01824			0.698	-0.00548
		0.697	0.00727			0.697	0.01221			0.697	-0.01876			0.697	-0.00613
		0.696	0.00356			0.696	0.00973			0.696	-0.01943			0.696	-0.00659
		0.695	0.00115			0.695	0.00777			0.695	-0.01918			0.695	-0.00691
		0.694	-0.000514667			0.694	0.00612			0.694	-0.0199			0.694	-0.02784
		0.693	-0.00181			0.693	0.00477			0.693	-0.02068			0.693	-0.08694
		0.692	-0.00284			0.692	0.0036			0.692	-0.02052			0.692	-0.02136
		0.691	-0.00376			0.691	0.00259			0.691	-0.02136			0.691	-0.0188
		0.69	-0.00463			0.69	0.00168			0.69	-0.02223			0.69	-0.01794
		0.689	-0.00533			0.689	0.000838498			0.689	-0.02209			0.689	-0.01801
		0.688	-0.00585			0.688	-0.00686			0.688	-0.02304			0.688	-0.01792
		0.687	-0.24017			0.687	-1.37221			0.687	-0.0239			0.687	-0.01776
		0.686	-0.13427			0.686	-1.04709			0.686	-0.02388			0.686	-0.01815
		0.685	-0.09775			0.685	-1.96787			0.685	-0.0248			0.685	-0.0183
		0.684	-0.09653			0.684	-1.90503			0.684	-0.02566			0.684	-0.01822
		0.683	-0.09725			0.683	-1.87652			0.683	-0.02559			0.683	-0.01869
		0.682	-0.09725			0.682	-1.85363			0.682	-0.0265			0.682	-0.01884
		0.681	-0.0998			0.681	-1.83276			0.681	-0.02755			0.681	-0.01878
		0.68	-0.10175			0.68	-1.82917			0.68	-0.0274			0.68	-0.01871
		0.679	-0.10242			0.679	-1.82333			0.679	-0.02854			0.679	0.00682
		0.678	-0.10528			0.678	-1.81121			0.678	-0.02952			0.678	0.01768
		0.677	-0.10753			0.677	-1.8166			0.677	-0.02948			0.677	0.00126
		0.676	-0.10848			0.676	-1.81458			0.676	-0.03063			0.676	-0.00265
		0.675	-0.11155			0.675	-1.80425			0.675	-0.03164			0.675	-0.00471
		0.674	-0.11377			0.674	-1.80852			0.674	-0.03161			0.674	-0.00601
		0.673	-0.10957			0.673	-1.80403			0.673	-0.03279			0.673	-0.00689
		0.672	0.03797			0.672	-1.79415			0.672	-0.03387			0.672	-0.00753
		0.671	0.0456			0.671	-1.80156			0.671	-0.03387			0.671	-0.00804
		0.67	0.01652			0.67	-1.80044			0.67	-0.03511			0.67	-0.00847
		0.669	0.00751			0.669	-1.7955			0.669	-0.03617			0.669	-0.00881
		0.668	0.00298			0.668	-1.80044			0.668	-0.03567			0.668	-0.00915
		0.667	0.000189833			0.667	-1.80134			0.667	-0.03489			0.667	-0.0978
		0.666	-0.00171			0.666	-1.78585			0.666	0.01712			0.666	-0.03794
		0.665	-0.00321			0.665	-1.3161			0.665	0.051			0.665	-0.02656
		0.664	-0.00429			0.664	0.07539			0.664	0.02006			0.664	-0.02533
		0.663	-0.00529			0.663	0.04895			0.663	0.01244			0.663	-0.02472
		0.662	-0.00616			0.662	0.03023			0.662	0.00873			0.662	-0.02506
		0.661	-0.00687			0.661	0.02103			0.661	0.00647			0.661	-0.02516
		0.66	-0.00747			0.66	0.01511			0.66	0.00481			0.66	-0.02502
		0.659	-0.24733			0.659	0.01085			0.659	0.00361			0.659	-0.02561
		0.658	-0.20083			0.658	0.00812			0.658	0.00271			0.658	-0.02589
		0.657	-0.16573			0.657	0.00594			0.657	0.00192			0.657	-0.02583
		0.656	-0.16522			0.656	0.00402			0.656	0.00134			0.656	-0.0265
		0.655	-0.1658			0.655	0.0024			0.655	0.00080784			0.655	-0.02674
		0.654	-0.16933			0.654	0.00105			0.654	-0.00348			0.654	-0.02592
		0.653	-0.1725			0.653	-6.49971e-05			0.653	-0.22759			0.653	0.00704
		0.652	-0.17433			0.652	-0.00108			0.652	-0.06146			0.652	0.01309
		0.651	-0.1785			0.651	-0.00203			0.651	-0.05659			0.651	-0.00119
		0.65	-0.182			0.65	-0.00292			0.65	-0.05534			0.65	-0.00479
		0.649	-0.18417			0.649	-0.00424			0.649	-0.05645			0.649	-0.00662
		0.648	-0.18867			0.648	-1.08269			0.648	-0.05753			0.648	-0.00778
		0.647	-0.1925			0.647	-1.54737			0.647	-0.05764			0.647	-0.00861
		0.646	-0.19483			0.646	-1.40148			0.646	-0.05943			0.646	-0.00927
		0.645	-0.19967			0.645	-2.30048			0.645	-0.06101			0.645	-0.00972
		0.644	-0.2035			0.644	-2.25111			0.644	-0.06134			0.644	-0.01009
		0.643	-0.20383			0.643	-2.21116			0.643	-0.06346			0.643	-0.01043
		0.642	-0.1785			0.642	-2.17682			0.642	-0.06497			0.642	-0.0107
		0.641	0.01963			0.641	-2.1656			0.641	-0.06271			0.641	-0.01095
		0.64	0.03592			0.64	-2.15482			0.64	0.00203			0.64	-0.01404
		0.639	0.01233			0.639	-2.1353			0.639	0.04536			0.639	-0.12531
		0.638	0.0045			0.638	-2.13956			0.638	0.01663			0.638	-0.03938
		0.637	0.000436			0.637	-2.12857			0.637	0.00962			0.637	-0.03644
		0.636	-0.00205			0.636	-2.11443			0.636	0.00616			0.636	-0.03555
		0.635	-0.00381			0.635	-2.11959			0.635	0.00402			0.635	-0.036
		0.634	-0.00527			0.634	-2.11308			0.634	0.00249			0.634	-0.03637
		0.633	-0.00635			0.633	-2.10522			0.633	0.00135			0.633	-0.03633
		0.632	-0.00724			0.632	-2.10994			0.632	0.00047928			0.632	-0.03717
		0.631	-0.00795			0.631	-2.105			0.631	-0.00025248			0.631	-0.03776
		0.63	-0.00848			0.63	-2.09759			0.63	-0.00085824			0.63	-0.03784
		0.629	-0.00899			0.629	-2.10343			0.629	-0.00137			0.629	-0.03878
		0.628	-0.00967			0.628	-2.10096			0.628	-0.00187			0.628	-0.03932
		0.627	-0.36433			0.627	-2.05495			0.627	-0.07419			0.627	-0.03813
		0.626	-0.30067			0.626	-0.77543			0.626	-0.2183			0.626	-0.00141
		0.625	-0.29217			0.625	0.0722			0.625	-0.09824			0.625	0.01127
		0.624	-0.29533			0.624	0.03735			0.624	-0.09687			0.624	-0.00281
		0.623	-0.299			0.623	0.02455			0.623	-0.09681			0.623	-0.00639
		0.622	-0.30267			0.622	0.01729			0.622	-0.09933			0.622	-0.00815
		0.621	-0.30883			0.621	0.01214			0.621	-0.10171			0.621	-0.00925
		0.62	-0.31383			0.62	0.00867			0.62	-0.10277			0.62	-0.01004
		0.619	-0.31783			0.619	0.00602			0.619	-0.10584			0.619	-0.01064
		0.618	-0.32433			0.618	0.00375			0.618	-0.10853			0.618	-0.01109
		0.617	-0.33			0.617	0.00186			0.617	-0.10968			0.617	-0.01148
		0.616	-0.33433			0.616	0.000287729			0.616	-0.113			0.616	-0.01173
		0.615	-0.3415			0.615	-0.00105			0.615	-0.11568			0.615	-0.01197
		0.614	-0.34733			0.614	-0.00222			0.614	-0.11568			0.614	-0.01222
		0.613	-0.35133			0.613	-0.00326			0.613	-0.08734			0.613	-0.08713
		0.612	-0.35183			0.612	-0.0042			0.612	0.03756			0.612	-0.08432
		0.611	-0.17833			0.611	-0.00504			0.611	0.01813			0.611	-0.05403
		0.61	0.0372			0.61	-0.00605			0.61	0.00811			0.61	-0.0532
		0.609	0.01426			0.609	-0.91234			0.609	0.00405			0.609	-0.05297
		0.608	0.00383			0.608	-1.87729			0.608	0.00167			0.608	-0.05408
		0.607	-0.000947333			0.607	-1.74038			0.607	0.000121992			0.607	-0.05494
		0.606	-0.00368			0.606	-1.62143			0.606	-0.001			0.606	-0.05527
		0.605	-0.00558			0.605	-2.55859			0.605	-0.00194			0.605	-0.05658
		0.604	-0.00711			0.604	-2.51594			0.604	-0.00275			0.604	-0.05766
		0.603	-0.00824			0.603	-2.47555			0.603	-0.00344			0.603	-0.05806
		0.602	-0.00912			0.602	-2.46432			0.602	-0.00409			0.602	-0.05953
		0.601	-0.00983			0.601	-2.44637			0.601	-0.25536			0.601	-0.06063
		0.6	-0.01049			0.6	-2.42392			0.6	-0.16762			0.6	-0.06116
		0.599	-0.01103			0.599	-2.42392			0.599	-0.15984			0.599	-0.06258
		0.598	-0.01143			0.598	-2.41046			0.598	-0.16304			0.598	-0.06306
		0.597	-0.36533			0.597	-2.40148			0.597	-0.16649			0.597	-0.03189
		0.596	-0.48983			0.596	-2.40821			0.596	-0.16881			0.596	0.00917
		0.595	-0.47683			0.595	-2.40148			0.595	-0.17338			0.595	-0.00304
		0.594	-0.481			0.594	-2.39026			0.594	-0.17722			0.594	-0.0074
		0.593	-0.48633			0.593	-2.39026			0.593	-0.17988			0.593	-0.00923
		0.592	-0.49133			0.592	-2.38353			0.592	-0.18492			0.592	-0.01022
		0.591	-0.49983			0.591	-2.37455			0.591	-0.18903			0.591	-0.01101
		0.59	-0.5065			0.59	-2.37904			0.59	-0.19176			0.59	-0.01167
		0.589	-0.5125			0.589	-2.34762			0.589	-0.19692			0.589	-0.0121
		0.588	-0.52183			0.588	-1.30623			0.588	-0.20138			0.588	-0.01252
		0.587	-0.529			0.587	0.06625			0.587	-0.20455			0.587	-0.01288
		0.586	-0.53533			0.586	0.04132			0.586	-0.20904			0.586	-0.01311
		0.585	-0.54467			0.585	0.0277			0.585	-0.20645			0.585	-0.0167
		0.584	-0.55183			0.584	0.02019			0.584	-0.07531			0.584	-0.1584
		0.583	-0.558			0.583	0.01528			0.583	0.02726			0.583	-0.08573
		0.582	-0.56067			0.582	0.01124			0.582	0.00732			0.582	-0.08384
		0.581	-0.3785			0.581	0.00855			0.581	0.00186			0.581	-0.0852
		0.58	0.01927			0.58	0.0062			0.58	-0.00076968			0.58	-0.08661
		0.579	0.00893			0.579	0.00413			0.579	-0.00236			0.579	-0.08757
		0.578	0.000225667			0.578	0.00236			0.578	-0.00351			0.578	-0.08969
		0.577	-0.00375			0.577	0.000768923			0.577	-0.00444			0.577	-0.09144
		0.576	-0.00624			0.576	-0.000567378			0.576	-0.00521			0.576	-0.09253
		0.575	-0.00802			0.575	-0.00181			0.575	-0.00567			0.575	-0.09476
		0.574	-0.00921			0.574	-0.0029			0.574	-0.00613			0.574	-0.09662
		0.573	-0.01027			0.573	-0.00392			0.573	-0.02884			0.573	-0.0978
		0.572	-0.01104			0.572	-0.0049			0.572	-0.36864			0.572	-0.10008
		0.571	-0.01164			0.571	-0.23678			0.571	-0.27792			0.571	-0.10188
		0.57	-0.01218			0.57	-2.82692			0.57	-0.28128			0.57	-0.10126
		0.569	-0.01462			0.569	-2.8142			0.569	-0.28512			0.569	-0.04856
		0.568	-0.57383			0.568	-2.51769			0.568	-0.29208			0.568	0.00586
		0.567	-0.71367			0.567	-2.53913			0.567	-0.29808			0.567	-0.0062
		0.566	-0.7135			0.566	-2.79874			0.566	-0.30288			0.566	-0.00935
		0.565	-0.7155			0.565	-2.76283			0.565	-0.31032			0.565	-0.01073
		0.564	-0.72317			0.564	-2.7314			0.564	-0.31656			0.564	-0.01159
		0.563	-0.73			0.563	-2.72467			0.563	-0.3216			0.563	-0.01218
		0.562	-0.73667			0.562	-2.70672			0.562	-0.32904			0.562	-0.0127
		0.561	-0.74683			0.561	-2.69101			0.561	-0.33552			0.561	-0.01301
		0.56	-0.755			0.56	-2.69101			0.56	-0.3408			0.56	-0.01328
		0.559	-0.7625			0.559	-2.67754			0.559	-0.34752			0.559	-0.01347
		0.558	-0.7725			0.558	-2.66856			0.558	-0.3456			0.558	-0.01363
		0.557	-0.77967			0.557	-2.66632			0.557	-0.16024			0.557	-0.0138
		0.556	-0.787			0.556	-2.65285			0.556	0.01791			0.556	-0.014
		0.555	-0.79717			0.555	-2.64612			0.555	0.00212			0.555	-0.1566
		0.554	-0.80483			0.554	-2.64836			0.554	-0.00202			0.554	-0.14361
		0.553	-0.81083			0.553	-2.63938			0.553	-0.00408			0.553	-0.13924
		0.552	-0.81967			0.552	-2.63041			0.552	-0.00531			0.552	-0.1404
		0.551	-0.825			0.551	-2.63938			0.551	-0.00619			0.551	-0.14361
		0.55	-0.81767			0.55	-2.6349			0.55	-0.00694			0.55	-0.14619
		0.549	-0.49817			0.549	-2.60347			0.549	-0.0076			0.549	-0.14824
		0.548	-0.01887			0.548	-1.79056			0.548	-0.00818			0.548	-0.15171
		0.547	0.00267			0.547	0.03566			0.547	-0.00868			0.547	-0.15467
		0.546	-0.00399			0.546	0.0496			0.546	-0.00906			0.546	-0.1566
		0.545	-0.00706			0.545	0.03674			0.545	-0.00932			0.545	-0.16007
		0.544	-0.00891			0.544	0.02942			0.544	-0.4008			0.544	-0.16303
		0.543	-0.01024			0.543	0.02437			0.543	-0.45264			0.543	-0.16521
		0.542	-0.01119			0.542	0.02039			0.542	-0.45792			0.542	-0.16689
		0.541	-0.01196			0.541	0.01714			0.541	-0.46776			0.541	-0.12221
		0.54	-0.01266			0.54	0.01446			0.54	-0.4764			0.54	-0.00878
		0.539	-0.01317			0.539	0.01209			0.539	-0.48408			0.539	-0.00704
		0.538	-0.01359			0.538	0.01004			0.538	-0.49464			0.538	-0.01045
		0.537	-0.01398			0.537	0.00823			0.537	-0.50352			0.537	-0.01181
		0.536	-0.01436			0.536	0.0066			0.536	-0.51144			0.536	-0.01252
		0.535	-0.01482			0.535	0.00513			0.535	-0.52152			0.535	-0.01297
		0.534	-0.33417			0.534	0.00379			0.534	-0.52992			0.534	-0.01332
		0.533	-1.0595			0.533	0.00253			0.533	-0.53712			0.533	-0.01358
		0.532	-1.04933			0.532	0.00129			0.532	-0.54768			0.532	-0.01376
		0.531	-1.04667			0.531	8.46803e-05			0.531	-0.55368			0.531	-0.01392
		0.53	-1.0465			0.53	-0.00163			0.53	-0.48432			0.53	-0.01407
		0.529	-1.0495			0.529	-1.36166			0.529	-0.04699			0.529	-0.01422
		0.528	-1.05717			0.528	-3.06108			0.528	0.0003048			0.528	-0.0153
		0.527	-1.06233			0.527	-3.2117			0.527	-0.00446			0.527	-0.25277
		0.526	-1.067			0.526	-3.13764			0.526	-0.00631			0.526	-0.2196
		0.525	-1.0755			0.525	-3.08377			0.525	-0.00744			0.525	-0.22114
		0.524	-1.08117			0.524	-3.05908			0.524	-0.00825			0.524	-0.22564
		0.523	-1.08617			0.523	-3.02542			0.523	-0.00884			0.523	-0.22963
		0.522	-1.095			0.522	-3.01195			0.522	-0.00929			0.522	-0.23297
		0.521	-1.09983			0.521	-3.00522			0.521	-0.00968			0.521	-0.23811
		0.52	-1.104			0.52	-2.98951			0.52	-0.01007			0.52	-0.24223
		0.519	-1.11183			0.519	-2.98053			0.519	-0.01044			0.519	-0.24583
		0.518	-1.11617			0.518	-2.97604			0.518	-0.01077			0.518	-0.25084
		0.517	-1.09933			0.517	-2.96931			0.517	-0.50616			0.517	-0.25509
		0.516	-0.42467			0.516	-2.96257			0.516	-0.68352			0.516	-0.25856
		0.515	0.00457			0.515	-2.96257			0.515	-0.69528			0.515	-0.2637
		0.514	-0.0054			0.514	-2.95135			0.514	-0.70848			0.514	-0.26601
		0.513	-0.00892			0.513	-2.94462			0.513	-0.71904			0.513	-0.21099
		0.512	-0.01072			0.512	-2.9536			0.512	-0.72888			0.512	-0.02031
		0.511	-0.0119			0.511	-2.94013			0.511	-0.74208			0.511	-0.00966
		0.51	-0.01276			0.51	-2.94013			0.51	-0.75264			0.51	-0.01196
		0.509	-0.01351			0.509	-2.94686			0.509	-0.76296			0.509	-0.01286
		0.508	-0.01402			0.508	-2.90647			0.508	-0.7764			0.508	-0.01337
		0.507	-0.01456			0.507	-1.6853			0.507	-0.78672			0.507	-0.01368
		0.506	-0.01494			0.506	0.07077			0.506	-0.79608			0.506	-0.01398
		0.505	-0.0155			0.505	0.05461			0.505	-0.80928			0.505	-0.01418
		0.504	-0.87033			0.504	0.04603			0.504	-0.82008			0.504	-0.0143
		0.503	-1.3495			0.503	0.04033			0.503	-0.83064			0.503	-0.01437
		0.502	-1.3285			0.502	0.036			0.502	-0.8436			0.502	-0.01448
		0.501	-1.3175			0.501	0.0323			0.501	-0.85344			0.501	-0.01458
		0.5	-1.3105			0.5	0.02924			0.5	-0.8484			0.5	-0.01481
		0.499	-1.30767			0.499	0.02653			0.499	-0.4164			0.499	-0.3015
		0.498	-1.31183			0.498	0.02424			0.498	-0.00082968			0.498	-0.33673
		0.497	-1.31317			0.497	0.02202			0.497	-0.0068			0.497	-0.342
		0.496	-1.31517			0.496	0.02004			0.496	-0.00858			0.496	-0.34727
		0.495	-1.32117			0.495	0.01816			0.495	-0.00949			0.495	-0.35203
		0.494	-1.32267			0.494	0.01644			0.494	-0.01008			0.494	-0.35871
		0.493	-1.32417			0.493	0.01489			0.493	-0.01057			0.493	-0.36424
		0.492	-1.32983			0.492	0.01335			0.492	-0.01097			0.492	-0.36887
		0.491	-1.33083			0.491	-0.0413			0.491	-0.01126			0.491	-0.37556
		0.49	-1.334			0.49	-2.46208			0.49	-0.01158			0.49	-0.38083
		0.489	-1.33733			0.489	-3.41594			0.489	-0.01175			0.489	-0.38546
		0.488	-1.24183			0.488	-3.38676			0.488	-0.01198			0.488	-0.39214
		0.487	-0.20567			0.487	-3.33963			0.487	-0.01221			0.487	-0.39754
		0.486	-0.00343			0.486	-3.31719			0.486	-0.0125			0.486	-0.40191
		0.485	-0.00853			0.485	-3.30372			0.485	-0.54864			0.485	-0.40886
		0.484	-0.0107			0.484	-3.28352			0.484	-1.03656			0.484	-0.41426
		0.483	-0.01195			0.483	-3.27903			0.483	-1.05264			0.483	-0.41786
		0.482	-0.01288			0.482	-3.27679			0.482	-1.0644			0.482	-0.41683
		0.481	-0.01372			0.481	-3.26557			0.481	-1.0788			0.481	-0.2241
		0.48	-0.01433			0.48	-3.27679			0.48	-1.0908			0.48	-0.01138
		0.479	-0.01494			0.479	-3.28128			0.479	-1.10304			0.479	-0.01282
		0.478	-0.01544			0.478	-3.2723			0.478	-1.11816			0.478	-0.01367
		0.477	-0.01582			0.477	-3.27903			0.477	-1.12968			0.477	-0.01398
		0.476	-0.01609			0.476	-3.29025			0.476	-1.14168			0.476	-0.01412
		0.475	-0.01634			0.475	-3.27903			0.475	-1.1556			0.475	-0.01426
		0.474	-0.27367			0.474	-3.28576			0.474	-1.16688			0.474	-0.01446
		0.473	-1.55633			0.473	-3.29923			0.473	-1.1796			0.473	-0.01464
		0.472	-1.61767			0.472	-3.29474			0.472	-1.19424			0.472	-0.01482
		0.471	-1.58917			0.471	-3.30372			0.471	-1.19856			0.471	-0.01493
		0.47	-1.56683			0.47	-3.31494			0.47	-0.93912			0.47	-0.31911
		0.469	-1.55367			0.469	-3.29923			0.469	-0.06036			0.469	-0.49911
		0.468	-1.5515			0.468	-2.44412			0.468	-0.00952			0.468	-0.50284
		0.467	-1.54617			0.467	0.03355			0.467	-0.0107			0.467	-0.51004
		0.466	-1.54367			0.466	0.05434			0.466	-0.0113			0.466	-0.51647
		0.465	-1.547			0.465	0.04832			0.465	-0.01169			0.465	-0.52161
		0.464	-1.545			0.464	0.04408			0.464	-0.01205			0.464	-0.52959
		0.463	-1.54417			0.463	0.04058			0.463	-0.01241			0.463	-0.53627
		0.462	-1.54683			0.462	0.03773			0.462	-0.0128			0.462	-0.54167
		0.461	-1.54517			0.461	0.03519			0.461	-0.01313			0.461	-0.5499
		0.46	-1.5445			0.46	0.03286			0.46	-0.01351			0.46	-0.5562
		0.459	-1.547			0.459	0.03088			0.459	-0.01391			0.459	-0.56109
		0.458	-1.47883			0.458	0.02891			0.458	-0.01426			0.458	-0.56919
		0.457	-0.28483			0.457	0.02716			0.457	-0.3876			0.457	-0.57446
		0.456	-0.00592			0.456	0.02559			0.456	-1.38504			0.456	-0.50194
		0.455	-0.00964			0.455	0.02399			0.455	-1.40784			0.455	-0.05018
		0.454	-0.01146			0.454	0.02249			0.454	-1.42032			0.454	-0.0138
		0.453	-0.01256			0.453	0.02101			0.453	-1.428			0.453	-0.01431
		0.452	-0.01357			0.452	-0.93029			0.452	-1.44048			0.452	-0.0144
		0.451	-0.01423			0.451	-3.64262			0.451	-1.45536			0.451	-0.01452
		0.45	-0.0149			0.45	-3.70097			0.45	-1.46568			0.45	-0.01467
		0.449	-0.01552			0.449	-3.68526			0.449	-1.47888			0.449	-0.01484
		0.448	-0.01594			0.448	-3.65833			0.448	-1.494			0.448	-0.01499
		0.447	-0.01634			0.447	-3.66955			0.447	-1.50312			0.447	-0.01509
		0.446	-0.06492			0.446	-3.66731			0.446	-1.5156			0.446	-0.01515
		0.445	-1.392			0.445	-3.65833			0.445	-1.53048			0.445	-0.01515
		0.444	-1.80833			0.444	-3.67629			0.444	-1.53984			0.444	-0.01684
		0.443	-1.77333			0.443	-3.68077			0.443	-1.5528			0.443	-0.5229
		0.442	-1.75			0.442	-3.67629			0.442	-1.56648			0.442	-0.675
		0.441	-1.73833			0.441	-3.69649			0.441	-1.57032			0.441	-0.6786
		0.44	-1.72833			0.44	-3.70546			0.44	-1.50816			0.44	-0.68631
		0.439	-1.72167			0.439	-3.70322			0.439	-0.3876			0.439	-0.6921
		0.438	-1.72			0.438	-3.72117			0.438	-0.01185			0.438	-0.69673
		0.437	-1.71667			0.437	-3.7324			0.437	-0.01243			0.437	-0.70496
		0.436	-1.715			0.436	-3.72566			0.436	-0.01277			0.436	-0.7119
		0.435	-1.715			0.435	-3.74811			0.435	-0.013			0.435	-0.71679
		0.434	-1.71167			0.434	-3.75484			0.434	-0.0132			0.434	-0.72553
		0.433	-1.71167			0.433	-3.63813			0.433	-0.01342			0.433	-0.73234
		0.432	-1.71333			0.432	-0.91256			0.432	-0.01377			0.432	-0.73736
		0.431	-1.71167			0.431	0.03402			0.431	-0.01417			0.431	-0.74533
		0.43	-1.705			0.43	0.0301			0.43	-0.01449			0.43	-0.75124
		0.429	-1.63383			0.429	0.02758			0.429	-0.0147			0.429	-0.75459
		0.428	-0.4755			0.428	0.02545			0.428	-0.58896			0.428	-0.75394
		0.427	-0.00614			0.427	0.02359			0.427	-1.75296			0.427	-0.60261
		0.426	-0.00944			0.426	0.02184			0.426	-1.78104			0.426	-0.08326
		0.425	-0.01117			0.425	0.02043			0.425	-1.78608			0.425	-0.01468
		0.424	-0.01229			0.424	0.01903			0.424	-1.79424			0.424	-0.01484
		0.423	-0.01323			0.423	0.01771			0.423	-1.80096			0.423	-0.01488
		0.422	-0.01395			0.422	0.01651			0.422	-1.81392			0.422	-0.0149
		0.421	-0.01458			0.421	0.01539			0.421	-1.82544			0.421	-0.01493
		0.42	-0.01527			0.42	0.01429			0.42	-1.83048			0.42	-0.01495
		0.419	-0.0158			0.419	0.01326			0.419	-1.84104			0.419	-0.01503
		0.418	-0.01629			0.418	0.01227			0.418	-1.85256			0.418	-0.01504
		0.417	-0.14953			0.417	0.01124			0.417	-1.85856			0.417	-0.01509
		0.416	-1.68333			0.416	-0.25496			0.416	-1.86984			0.416	-0.01538
		0.415	-1.935			0.415	-3.42716			0.415	-1.88136			0.415	-0.01931
		0.414	-1.915			0.414	-4.07803			0.414	-1.88664			0.414	-0.61007
		0.413	-1.895			0.413	-4.10496			0.413	-1.87632			0.413	-0.87583
		0.412	-1.88333			0.412	-4.08252			0.412	-1.38384			0.412	-0.8793
		0.411	-1.87833			0.411	-4.0915			0.411	-0.078			0.411	-0.87994
		0.41	-1.87			0.41	-4.10272			0.41	-0.01377			0.41	-0.88624
		0.409	-1.865			0.409	-4.08027			0.409	-0.01371			0.409	-0.89151
		0.408	-1.865			0.408	-4.10496			0.408	-0.01381			0.408	-0.8946
		0.407	-1.85667			0.407	-4.11394			0.407	-0.01391			0.407	-0.90219
		0.406	-1.85333			0.406	-4.10496			0.406	-0.01405			0.406	-0.90797
		0.405	-1.85167			0.405	-4.12516			0.405	-0.01426			0.405	-0.91144
		0.404	-1.84833			0.404	-4.12965			0.404	-0.01453			0.404	-0.91864
		0.403	-1.84667			0.403	-4.12067			0.403	-0.01479			0.403	-0.92327
		0.402	-1.84833			0.402	-4.14087			0.402	-0.01489			0.402	-0.92584
		0.401	-1.84333			0.401	-4.14985			0.401	-0.01508			0.401	-0.93317
		0.4	-1.84167			0.4	-4.14536			0.4	-0.01521			0.4	-0.93806
		0.399	-1.82833			0.399	-4.16556			0.399	-0.4956			0.399	-0.93921
		0.398	-1.2695			0.398	-4.17903			0.398	-2.07024			0.398	-0.91299
		0.397	-0.04087			0.397	-4.17454			0.397	-2.13624			0.397	-0.2664
		0.396	-0.00866			0.396	-4.21045			0.396	-2.1252			0.396	-0.01584
		0.395	-0.01021			0.395	-4.22167			0.395	-2.12568			0.395	-0.01536
		0.394	-0.01136			0.394	-4.17454			0.394	-2.12976			0.394	-0.01522
		0.393	-0.01238			0.393	-3.79299			0.393	-2.13096			0.393	-0.01516
		0.392	-0.01322			0.392	-0.56715			0.392	-2.13864			0.392	-0.01512
		0.391	-0.01395			0.391	0.00979			0.391	-2.14728			0.391	-0.01515
		0.39	-0.01459			0.39	0.00895			0.39	-2.15064			0.39	-0.01515
		0.389	-0.01517			0.389	0.00813			0.389	-2.16096			0.389	-0.01511
		0.388	-0.01569			0.388	0.00716			0.388	-2.16936			0.388	-0.01526
		0.387	-0.38983			0.387	0.00614			0.387	-2.17032			0.387	-0.01522
		0.386	-1.965			0.386	0.00511			0.386	-2.18184			0.386	-0.01535
		0.385	-2.03833			0.385	0.00437			0.385	-2.1864			0.385	-0.61239
		0.384	-2.02333			0.384	0.00367			0.384	-2.10048			0.384	-1.06663
		0.383	-2.00833			0.383	0.00292			0.383	-0.56184			0.383	-1.06689
		0.382	-1.99833			0.382	0.00219			0.382	-0.01584			0.382	-1.06599
		0.381	-1.995			0.381	0.00147			0.381	-0.01488			0.381	-1.06406
		0.38	-1.98667			0.38	0.000784858			0.38	-0.0147			0.38	-1.06676
		0.379	-1.98167			0.379	0.000170213			0.379	-0.01463			0.379	-1.0692
		0.378	-1.98			0.378	-0.000479174			0.378	-0.01467			0.378	-1.07023
		0.377	-1.975			0.377	-0.0011			0.377	-0.01479			0.377	-1.07499
		0.376	-1.97167			0.376	-0.33419			0.376	-0.01498			0.376	-1.07769
		0.375	-1.97333			0.375	-4.13414			0.375	-0.01519			0.375	-1.07859
		0.374	-1.96667			0.374	-4.49773			0.374	-0.01534			0.374	-1.08399
		0.373	-1.965			0.373	-4.47977			0.373	-0.01544			0.373	-1.08797
		0.372	-1.96667			0.372	-4.50222			0.372	-0.01551			0.372	-1.08643
		0.371	-1.905			0.371	-4.49997			0.371	-0.01562			0.371	-1.0827
		0.37	-0.5655			0.37	-4.48651			0.37	-0.27096			0.37	-0.46671
		0.369	-0.00776			0.369	-4.51119			0.369	-2.24736			0.369	-0.01801
		0.368	-0.00818			0.368	-4.50671			0.368	-2.4432			0.368	-0.0162
		0.367	-0.00902			0.367	-4.49773			0.367	-2.4288			0.367	-0.01594
		0.366	-0.00981			0.366	-4.52242			0.366	-2.4144			0.366	-0.01572
		0.365	-0.01072			0.365	-4.52466			0.365	-2.4192			0.365	-0.01567
		0.364	-0.01131			0.364	-4.52242			0.364	-2.4192			0.364	-0.01561
		0.363	-0.0121			0.363	-4.54261			0.363	-2.4144			0.363	-0.01548
		0.362	-0.01253			0.362	-4.54261			0.362	-2.424			0.362	-0.01539
		0.361	-0.01293			0.361	-4.53364			0.361	-2.4288			0.361	-0.01536
		0.36	-0.01336			0.36	-4.55833			0.36	-2.4264			0.36	-0.01539
		0.359	-0.01391			0.359	-4.56955			0.359	-2.436			0.359	-0.01542
		0.358	-0.01473			0.358	-4.56057			0.358	-2.4432			0.358	-0.01554
		0.357	-1.05933			0.357	-4.59648			0.357	-2.4384			0.357	-0.01563
		0.356	-2.195			0.356	-4.59872			0.356	-2.4504			0.356	-0.01569
		0.355	-2.18833			0.355	-4.53364			0.355	-2.4504			0.355	-0.01574
		0.354	-2.175			0.354	-1.78877			0.354	-2.15016			0.354	-0.01574
		0.353	-2.15833			0.353	-0.0081			0.353	-0.20995			0.353	-0.01566
		0.352	-2.15			0.352	-0.00582			0.352	-0.01637			0.352	-0.03005
		0.351	-2.15			0.351	-0.00548			0.351	-0.01552			0.351	-1.00119
		0.35	-2.14167			0.35	-0.0055			0.35	-0.01522			0.35	-1.28571
		0.349	-2.14			0.349	-0.00583			0.349	-0.01519			0.349	-1.27556
		0.348	-2.14167			0.348	-0.00622			0.348	-0.01531			0.348	-1.26617
		0.347	-2.13667			0.347	-0.00663			0.347	-0.01551			0.347	-1.26296
		0.346	-2.13833			0.346	-0.00707			0.346	-0.0157			0.346	-1.26129
		0.345	-2.14333			0.345	-0.00745			0.345	-0.01567			0.345	-1.25756
		0.344	-2.13833			0.344	-0.00795			0.344	-0.01557			0.344	-1.25884
		0.343	-2.14			0.343	-0.00833			0.343	-0.01554			0.343	-1.26051
		0.342	-2.145			0.342	-0.00877			0.342	-0.0157			0.342	-1.25781
		0.341	-2.14167			0.341	-0.0092			0.341	-0.01583			0.341	-1.26064
		0.34	-2.07			0.34	-0.00974			0.34	-1.09248			0.34	-1.26347
		0.339	-0.61567			0.339	-1.89425			0.339	-2.652			0.339	-1.26257
		0.338	-0.00824			0.338	-4.74461			0.338	-2.688			0.338	-1.26553
		0.337	-0.00656			0.337	-4.81194			0.337	-2.6736			0.337	-1.269
		0.336	-0.00679			0.336	-4.82541			0.336	-2.6592			0.336	-1.26669
		0.335	-0.00745			0.335	-4.81867			0.335	-2.664			0.335	-1.26823
		0.334	-0.00822			0.334	-4.8097			0.334	-2.664			0.334	-1.24701
		0.333	-0.00888			0.333	-4.83438			0.333	-2.6592			0.333	-0.5769
		0.332	-0.00956			0.332	-4.82541			0.332	-2.6664			0.332	-0.01823
		0.331	-0.01007			0.331	-4.81867			0.331	-2.6688			0.331	-0.01594
		0.33	-0.01056			0.33	-4.84785			0.33	-2.6616			0.33	-0.01553
		0.329	-0.01116			0.329	-4.84336			0.329	-2.6712			0.329	-0.0153
		0.328	-0.01165			0.328	-4.84336			0.328	-2.676			0.328	-0.01518
		0.327	-0.033			0.327	-4.8658			0.327	-2.6712			0.327	-0.01511
		0.326	-1.579			0.326	-4.87029			0.326	-2.676			0.326	-0.01508
		0.325	-2.35			0.325	-4.86356			0.325	-2.5656			0.325	-0.01506
		0.324	-2.35833			0.324	-4.87927			0.324	-0.77136			0.324	-0.01502
		0.323	-2.345			0.323	-4.88825			0.323	-0.01849			0.323	-0.0149
		0.322	-2.34333			0.322	-4.886			0.322	-0.01617			0.322	-0.01488
		0.321	-2.34667			0.321	-4.91967			0.321	-0.01568			0.321	-0.3429
		0.32	-2.345			0.32	-4.91518			0.32	-0.01549			0.32	-1.38214
		0.319	-2.34833			0.319	-4.90845			0.319	-0.01545			0.319	-1.39757
		0.318	-2.355			0.318	-4.90396			0.318	-0.01552			0.318	-1.38214
		0.317	-2.355			0.317	-3.49898			0.317	-0.01583			0.317	-1.37571
		0.316	-2.36			0.316	-0.08017			0.316	-0.0161			0.316	-1.37186
		0.315	-2.37			0.315	-0.01741			0.315	-0.01624			0.315	-1.368
		0.314	-2.37333			0.314	-0.01539			0.314	-0.01621			0.314	-1.36929
		0.313	-2.38			0.313	-0.01454			0.313	-0.01604			0.313	-1.37057
		0.312	-2.39			0.312	-0.01429			0.312	-0.59064			0.312	-1.36671
		0.311	-2.34			0.311	-0.0143			0.311	-2.772			0.311	-1.36929
		0.31	-0.98117			0.31	-0.01446			0.31	-2.8776			0.31	-1.37186
		0.309	-0.01571			0.309	-0.0146			0.309	-2.8536			0.309	-1.36929
		0.308	-0.01035			0.308	-0.01486			0.308	-2.856			0.308	-1.37057
		0.307	-0.00961			0.307	-0.01503			0.307	-2.8536			0.307	-1.36929
		0.306	-0.00956			0.306	-0.01524			0.306	-2.8464			0.306	-1.20999
		0.305	-0.0097			0.305	-0.01554			0.305	-2.856			0.305	-0.13127
		0.304	-0.0101			0.304	-0.01574			0.304	-2.856			0.304	-0.01664
		0.303	-0.01051			0.303	-0.01607			0.303	-2.8488			0.303	-0.0159
		0.302	-0.01079			0.302	-0.26147			0.302	-2.8584			0.302	-0.01531
		0.301	-0.01117			0.301	-4.25309			0.301	-2.856			0.301	-0.01488
		0.3	-0.01133			0.3	-5.09024			0.3	-2.8488			0.3	-0.0148
		0.299	-0.01166			0.299	-5.11044			0.299	-2.8608			0.299	-0.01473
		0.298	-0.012			0.298	-5.09698			0.298	-2.8608			0.298	-0.01468
		0.297	-0.13367			0.297	-5.11718			0.297	-2.856			0.297	-0.01463
		0.296	-2.16333			0.296	-5.11269			0.296	-2.8632			0.296	-0.01459
		0.295	-2.59333			0.295	-5.11044			0.295	-2.7888			0.295	-0.01454
		0.294	-2.60833			0.294	-5.13737			0.294	-1.43592			0.294	-0.0145
		0.293	-2.60667			0.293	-5.12391			0.293	-0.05388			0.293	-0.69249
		0.292	-2.61333			0.292	-5.13064			0.292	-0.01685			0.292	-1.48371
		0.291	-2.62333			0.291	-5.15084			0.291	-0.01606			0.291	-1.48243
		0.29	-2.625			0.29	-5.1486			0.29	-0.01578			0.29	-1.47214
		0.289	-2.63333			0.289	-5.15533			0.289	-0.01565			0.289	-1.467
		0.288	-2.64167			0.288	-5.17104			0.288	-0.01558			0.288	-1.46057
		0.287	-2.64167			0.287	-5.16655			0.287	-0.01555			0.287	-1.458
		0.286	-2.65167			0.286	-5.1688			0.286	-0.01555			0.286	-1.46057
		0.285	-2.665			0.285	-5.18675			0.285	-0.0157			0.285	-1.45671
		0.284	-2.65333			0.284	-5.17328			0.284	-0.01577			0.284	-1.458
		0.283	-2.34833			0.283	-5.17328			0.283	-0.01596			0.283	-1.45929
		0.282	-0.31067			0.282	-5.20022			0.282	-0.05086			0.282	-1.45671
		0.281	-0.01893			0.281	-5.19348			0.281	-2.1996			0.281	-1.458
		0.28	-0.01504			0.28	-5.20246			0.28	-3.0432			0.28	-1.46186
		0.279	-0.01389			0.279	-5.2249			0.279	-3.0336			0.279	-1.458
		0.278	-0.01358			0.278	-5.15757			0.278	-3.036			0.278	-1.44771
		0.277	-0.0136			0.277	-3.70771			0.277	-3.0264			0.277	-0.81501
		0.276	-0.01373			0.276	-0.14813			0.276	-3.0144			0.276	-0.02004
		0.275	-0.01378			0.275	-0.02646			0.275	-3.0264			0.275	-0.01579
		0.274	-0.01398			0.274	-0.0233			0.274	-3.024			0.274	-0.01507
		0.273	-0.01404			0.273	-0.02177			0.273	-3.0144			0.273	-0.01467
		0.272	-0.01437			0.272	-0.02109			0.272	-3.0264			0.272	-0.01453
		0.271	-0.01462			0.271	-0.02083			0.271	-3.0264			0.271	-0.0145
		0.27	-0.01502			0.27	-0.02075			0.27	-3.0192			0.27	-0.01449
		0.269	-0.24483			0.269	-0.02082			0.269	-3.0336			0.269	-0.01446
		0.268	-2.56			0.268	-0.02081			0.268	-3.0288			0.268	-0.01444
		0.267	-2.87			0.267	-0.02085			0.267	-2.9088			0.267	-0.0144
		0.266	-2.87833			0.266	-0.02101			0.266	-0.8364			0.266	-0.01432
		0.265	-2.88833			0.265	-0.02113			0.265	-0.02023			0.265	-0.07734
		0.264	-2.9			0.264	-0.02137			0.264	-0.01716			0.264	-1.36414
		0.263	-2.9			0.263	-0.02156			0.263	-0.01634			0.263	-1.56086
		0.262	-2.91167			0.262	-0.02198			0.262	-0.01584			0.262	-1.55829
		0.261	-2.92167			0.261	-0.66299			0.261	-0.01561			0.261	-1.55057
		0.26	-2.925			0.26	-4.92416			0.26	-0.01568			0.26	-1.54671
		0.259	-2.935			0.259	-5.38426			0.259	-0.01593			0.259	-1.54543
		0.258	-2.94667			0.258	-5.4067			0.258	-0.0161			0.258	-1.54029
		0.257	-2.94833			0.257	-5.38201			0.257	-0.0162			0.257	-1.53771
		0.256	-2.96167			0.256	-5.3865			0.256	-0.01617			0.256	-1.54157
		0.255	-2.97667			0.255	-5.40221			0.255	-0.01597			0.255	-1.539
		0.254	-2.965			0.254	-5.38426			0.254	-0.2724			0.254	-1.539
		0.253	-2.78833			0.253	-5.39997			0.253	-2.7672			0.253	-1.54029
		0.252	-0.697			0.252	-5.42241			0.252	-3.18			0.252	-1.53771
		0.251	-0.02908			0.251	-5.41119			0.251	-3.1968			0.251	-1.53643
		0.25	-0.02123			0.25	-5.43363			0.25	-3.1896			0.25	-1.539
		0.249	-0.01877			0.249	-5.44036			0.249	-3.1776			0.249	-1.49014
		0.248	-0.01772			0.248	-5.43363			0.248	-3.1872			0.248	-0.42249
		0.247	-0.01712			0.247	-5.44261			0.247	-3.1848			0.247	-0.01734
		0.246	-0.01713			0.246	-5.4673			0.246	-3.1752			0.246	-0.01563
		0.245	-0.017			0.245	-5.45159			0.245	-3.1872			0.245	-0.0149
		0.244	-0.01715			0.244	-5.46281			0.244	-3.1848			0.244	-0.01441
		0.243	-0.01728			0.243	-5.48525			0.243	-3.1728			0.243	-0.01419
		0.242	-0.01738			0.242	-5.4673			0.242	-3.1848			0.242	-0.01419
		0.241	-0.02017			0.241	-5.48525			0.241	-3.1824			0.241	-0.01418
		0.24	-1.457			0.24	-5.49872			0.24	-3.1704			0.24	-0.01421
		0.239	-3.06667			0.239	-5.4875			0.239	-3.1488			0.239	-0.0141
		0.238	-3.15167			0.238	-5.49647			0.238	-2.4528			0.238	-0.01391
		0.237	-3.165			0.237	-5.33712			0.237	-0.2197			0.237	-0.01742
		0.236	-3.16667			0.236	-1.39847			0.236	-0.01909			0.236	-1.04259
		0.235	-3.17833			0.235	-0.03815			0.235	-0.01715			0.235	-1.62
		0.234	-3.19			0.234	-0.03129			0.234	-0.01629			0.234	-1.62
		0.233	-3.19333			0.233	-0.02877			0.233	-0.01583			0.233	-1.61614
		0.232	-3.205			0.232	-0.02756			0.232	-0.01552			0.232	-1.62
		0.231	-3.21833			0.231	-0.02682			0.231	-0.0156			0.231	-1.61743
		0.23	-3.22167			0.23	-0.0266			0.23	-0.01561			0.23	-1.61486
		0.229	-3.235			0.229	-0.02642			0.229	-0.0156			0.229	-1.61871
		0.228	-3.245			0.228	-0.02648			0.228	-0.01555			0.228	-1.61486
		0.227	-3.25167			0.227	-0.02669			0.227	-0.01557			0.227	-1.61357
		0.226	-3.265			0.226	-0.02693			0.226	-0.01558			0.226	-1.61871
		0.225	-3.25167			0.225	-0.02734			0.225	-0.01577			0.225	-1.61614
		0.224	-2.60833			0.224	-0.02763			0.224	-0.90504			0.224	-1.61357
		0.223	-0.22167			0.223	-0.02799			0.223	-3.2616			0.223	-1.61614
		0.222	-0.03132			0.222	-0.27202			0.222	-3.336			0.222	-1.61486
		0.221	-0.02503			0.221	-4.58301			0.221	-3.3408			0.221	-1.60586
		0.22	-0.02238			0.22	-5.62216			0.22	-3.3336			0.22	-1.13207
		0.219	-0.02112			0.219	-5.67154			0.219	-3.3192			0.219	-0.04275
		0.218	-0.02047			0.218	-5.65134			0.218	-3.3288			0.218	-0.01632
		0.217	-0.01985			0.217	-5.66705			0.217	-3.3288			0.217	-0.01518
		0.216	-0.01967			0.216	-5.67602			0.216	-3.3216			0.216	-0.01453
		0.215	-0.01908			0.215	-5.65134			0.215	-3.3336			0.215	-0.01423
		0.214	-0.0191			0.214	-5.67602			0.214	-3.3336			0.214	-0.01418
		0.213	-0.0191			0.213	-5.67378			0.213	-3.3288			0.213	-0.01414
		0.212	-0.01918			0.212	-5.6648			0.212	-3.3456			0.212	-0.01421
		0.211	-0.01953			0.211	-5.67602			0.211	-3.336			0.211	-0.01421
		0.21	-1.46367			0.21	-5.69173			0.21	-3.2544			0.21	-0.01413
		0.209	-3.34333			0.209	-5.69398			0.209	-1.65984			0.209	-0.02191
		0.208	-3.43333			0.208	-5.71193			0.208	-0.04889			0.208	-1.14171
		0.207	-3.44833			0.207	-5.72316			0.207	-0.01872			0.207	-1.68429
		0.206	-3.45			0.206	-5.69847			0.206	-0.01706			0.206	-1.68557
		0.205	-3.46667			0.205	-5.71642			0.205	-0.01633			0.205	-1.69071
		0.204	-3.47833			0.204	-5.73213			0.204	-0.01594			0.204	-1.68686
		0.203	-3.48			0.203	-5.70969			0.203	-0.01574			0.203	-1.683
		0.202	-3.495			0.202	-5.73887			0.202	-0.01572			0.202	-1.68814
		0.201	-3.50833			0.201	-5.74111			0.201	-0.01593			0.201	-1.68557
		0.2	-3.51			0.2	-5.73213			0.2	-0.01614			0.2	-1.683
		0.199	-3.52667			0.199	-5.75458			0.199	-0.01636			0.199	-1.68943
		0.198	-3.54333			0.198	-5.76131			0.198	-0.01656			0.198	-1.68814
		0.197	-3.525			0.197	-5.74784			0.197	-0.02023			0.197	-1.68429
		0.196	-2.91333			0.196	-5.76804			0.196	-1.77648			0.196	-1.692
		0.195	-0.25883			0.195	-5.7052			0.195	-3.432			0.195	-1.69071
		0.194	-0.03728			0.194	-2.77854			0.194	-3.48			0.194	-1.68814
		0.193	-0.02918			0.193	-0.05409			0.193	-3.4752			0.193	-1.66371
		0.192	-0.02568			0.192	-0.0402			0.192	-3.468			0.192	-0.6498
		0.191	-0.02392			0.191	-0.03645			0.191	-3.48			0.191	-0.01914
		0.19	-0.02293			0.19	-0.03459			0.19	-3.4776			0.19	-0.0162
		0.189	-0.02213			0.189	-0.03373			0.189	-3.4704			0.189	-0.01527
		0.188	-0.02175			0.188	-0.03333			0.188	-3.4872			0.188	-0.01467
		0.187	-0.02123			0.187	-0.03313			0.187	-3.4824			0.187	-0.01423
		0.186	-0.02107			0.186	-0.03295			0.186	-3.48			0.186	-0.01413
		0.185	-0.0211			0.185	-0.03266			0.185	-3.4896			0.185	-0.01401
		0.184	-0.0211			0.184	-0.03266			0.184	-3.4872			0.184	-0.01396
		0.183	-0.02137			0.183	-0.0327			0.183	-3.4872			0.183	-0.01391
		0.182	-0.0217			0.182	-0.03301			0.182	-3.5016			0.182	-0.0138
		0.181	-1.44617			0.181	-0.03346			0.181	-3.4272			0.181	-0.01371
		0.18	-3.59167			0.18	-0.34743			0.18	-1.18488			0.18	-0.1683
		0.179	-3.69167			0.179	-4.71543			0.179	-0.02445			0.179	-1.59814
		0.178	-3.715			0.178	-5.85557			0.178	-0.01908			0.178	-1.76143
		0.177	-3.72833			0.177	-5.89373			0.177	-0.01747			0.177	-1.76014
		0.176	-3.73			0.176	-5.87577			0.176	-0.01673			0.176	-1.75886
		0.175	-3.74667			0.175	-5.91393			0.175	-0.01643			0.175	-1.76657
		0.174	-3.76333			0.174	-5.90495			0.174	-0.01644			0.174	-1.76786
		0.173	-3.76333			0.173	-5.89822			0.173	-0.01659			0.173	-1.76271
		0.172	-3.77833			0.172	-5.92739			0.172	-0.01662			0.172	-1.77043
		0.171	-3.78833			0.171	-5.92964			0.171	-0.01656			0.171	-1.76914
		0.17	-3.78667			0.17	-5.90944			0.17	-0.01642			0.17	-1.76657
		0.169	-3.805			0.169	-5.93413			0.169	-0.01633			0.169	-1.77557
		0.168	-3.81833			0.168	-5.94086			0.168	-1.45776			0.168	-1.77043
		0.167	-3.82			0.167	-5.92291			0.167	-3.5352			0.167	-1.71
		0.166	-3.83833			0.166	-5.9633			0.166	-3.6048			0.166	-0.68374
		0.165	-3.85167			0.165	-5.96555			0.165	-3.6024			0.165	-0.02096
		0.164	-3.82167			0.164	-5.94759			0.164	-3.6192			0.164	-0.01619
		0.163	-3.14333			0.163	-5.97901			0.163	-3.6192			0.163	-0.01522
		0.162	-0.33067			0.162	-5.97228			0.162	-3.6168			0.162	-0.01475
		0.161	-0.04553			0.161	-5.96106			0.161	-3.6312			0.161	-0.01444
		0.16	-0.03513			0.16	-5.98799			0.16	-3.6288			0.16	-0.01421
		0.159	-0.03083			0.159	-5.98575			0.159	-3.6288			0.159	-0.01413
		0.158	-0.02847			0.158	-5.9633			0.158	-3.6456			0.158	-0.01403
		0.157	-0.02725			0.157	-5.98575			0.157	-3.6408			0.157	-0.01395
		0.156	-0.02635			0.156	-5.99921			0.156	-3.6408			0.156	-0.0138
		0.155	-0.02578			0.155	-5.97228			0.155	-3.6456			0.155	-0.01369
		0.154	-0.02533			0.154	-5.76131			0.154	-3.5376			0.154	-0.01372
		0.153	-0.02505			0.153	-1.11231			0.153	-1.25136			0.153	-0.01378
		0.152	-0.02475			0.152	-0.05474			0.152	-0.02974			0.152	-0.57266
		0.151	-0.02468			0.151	-0.04655			0.151	-0.02133			0.151	-1.82057
		0.15	-0.02485			0.15	-0.04338			0.15	-0.01935			0.15	-1.85014
		0.149	-0.10965			0.149	-0.04172			0.149	-0.01809			0.149	-1.84629
		0.148	-2.99333			0.148	-0.04148			0.148	-0.01715			0.148	-1.85271
		0.147	-3.95			0.147	-0.0413			0.147	-0.01665			0.147	-1.85014
		0.146	-3.98			0.146	-0.04125			0.146	-0.01656			0.146	-1.845
		0.145	-4.005			0.145	-0.04112			0.145	-0.01652			0.145	-1.85529
		0.144	-4.02333			0.144	-0.04047			0.144	-0.01646			0.144	-1.85529
		0.143	-4.025			0.143	-0.03999			0.143	-0.01647			0.143	-1.85143
		0.142	-4.04167			0.142	-0.0399			0.142	-0.01653			0.142	-1.86171
		0.141	-4.05667			0.141	-0.04013			0.141	-0.01666			0.141	-1.86171
		0.14	-4.055			0.14	-0.04083			0.14	-0.09652			0.14	-1.85914
		0.139	-4.07667			0.139	-1.82647			0.139	-2.7528			0.139	-1.84114
		0.138	-4.08833			0.138	-5.95657			0.138	-3.7344			0.138	-1.01057
		0.137	-4.08833			0.137	-6.09797			0.137	-3.7728			0.137	-0.03169
		0.136	-4.11			0.136	-6.12041			0.136	-3.7728			0.136	-0.01727
		0.135	-4.11			0.135	-6.1249			0.135	-3.7704			0.135	-0.01588
		0.134	-3.91			0.134	-6.11143			0.134	-3.7776			0.134	-0.01522
		0.133	-0.97817			0.133	-6.14061			0.133	-3.7752			0.133	-0.01481
		0.132	-0.06182			0.132	-6.14061			0.132	-3.7752			0.132	-0.01455
		0.131	-0.04417			0.131	-6.11817			0.131	-3.792			0.131	-0.01423
		0.13	-0.03745			0.13	-6.14734			0.13	-3.7896			0.13	-0.01394
		0.129	-0.0339			0.129	-6.14285			0.129	-3.7896			0.129	-0.01378
		0.128	-0.03188			0.128	-6.1249			0.128	-3.8016			0.128	-0.01368
		0.127	-0.03057			0.127	-6.1653			0.127	-3.7968			0.127	-0.01362
		0.126	-0.02898			0.126	-6.15408			0.126	-3.7992			0.126	-0.01364
		0.125	-0.02837			0.125	-6.13388			0.125	-3.8064			0.125	-0.07848
		0.124	-0.02777			0.124	-6.16754			0.124	-3.732			0.124	-1.64571
		0.123	-0.02758			0.123	-6.15408			0.123	-2.36472			0.123	-1.92729
		0.122	-0.02733			0.122	-6.14959			0.122	-0.17652			0.122	-1.926
		0.121	-0.02727			0.121	-6.17652			0.121	-0.024			0.121	-1.935
		0.12	-0.86133			0.12	-6.18325			0.12	-0.02091			0.12	-1.935
		0.119	-3.99333			0.119	-6.16754			0.119	-0.01957			0.119	-1.93243
		0.118	-4.215			0.118	-6.20121			0.118	-0.01868			0.118	-1.94014
		0.117	-4.24167			0.117	-6.20794			0.117	-0.018			0.117	-1.94143
		0.116	-4.24333			0.116	-6.18999			0.116	-0.01747			0.116	-1.93757
		0.115	-4.265			0.115	-6.21692			0.115	-0.01728			0.115	-1.94786
		0.114	-4.27667			0.114	-5.75458			0.114	-0.01729			0.114	-1.95043
		0.113	-4.27333			0.113	-0.75389			0.113	-0.01735			0.113	-1.94657
		0.112	-4.29833			0.112	-0.06542			0.112	-0.01747			0.112	-1.95557
		0.111	-4.30833			0.111	-0.05782			0.111	-0.01757			0.111	-1.94529
		0.11	-4.30833			0.11	-0.05479			0.11	-0.01768			0.11	-1.56729
		0.109	-4.32833			0.109	-0.05348			0.109	-0.14678			0.109	-0.14773
		0.108	-4.34167			0.108	-0.05308			0.108	-2.8776			0.108	-0.019
		0.107	-4.31167			0.107	-0.0529			0.107	-3.8832			0.107	-0.01697
		0.106	-3.75333			0.106	-0.05265			0.106	-3.9144			0.106	-0.01593
		0.105	-0.4915			0.105	-0.05261			0.105	-3.9192			0.105	-0.01518
		0.104	-0.05995			0.104	-0.05277			0.104	-3.9336			0.104	-0.01463
		0.103	-0.0447			0.103	-0.05299			0.103	-3.9264			0.103	-0.01446
		0.102	-0.03837			0.102	-0.05344			0.102	-3.9288			0.102	-0.01428
		0.101	-0.03487			0.101	-0.05375			0.101	-3.948			0.101	-0.01426
		0.1	-0.03272			0.1	-0.05413			0.1	-3.9456			0.1	-0.01431
		0.099	-0.03115			0.099	-0.05456			0.099	-3.9504			0.099	-0.01437
		0.098	-0.0302			0.098	-0.05499			0.098	-3.9672			0.098	-0.07548
		0.097	-0.02945			0.097	-0.13619			0.097	-3.924			0.097	-1.67271
		0.096	-0.02908			0.096	-3.9299			0.096	-3.6432			0.096	-2.00186
		0.095	-0.02877			0.095	-6.25283			0.095	-0.94968			0.095	-2.00186
		0.094	-0.02845			0.094	-6.35383			0.094	-0.02991			0.094	-2.01214
		0.093	-0.0282			0.093	-6.34485			0.093	-0.02245			0.093	-2.01471
		0.092	-0.40533			0.092	-6.3224			0.092	-0.02028			0.092	-2.01214
		0.091	-3.97833			0.091	-6.34709			0.091	-0.01922			0.091	-2.02114
		0.09	-4.435			0.09	-6.33811			0.09	-0.01855			0.09	-2.02243
		0.089	-4.45667			0.089	-6.32465			0.089	-0.01816			0.089	-2.01729
		0.088	-4.48333			0.088	-6.37178			0.088	-0.01788			0.088	-2.02757
		0.087	-4.495			0.087	-6.37178			0.087	-0.01781			0.087	-2.02886
		0.086	-4.49			0.086	-6.3628			0.086	-0.01794			0.086	-2.02629
		0.085	-4.515			0.085	-6.383			0.085	-0.01817			0.085	-2.03657
		0.084	-4.525			0.084	-6.38525			0.084	-0.01842			0.084	-2.03271
		0.083	-4.52167			0.083	-6.36954			0.083	-0.0186			0.083	-1.92986
		0.082	-4.54			0.082	-6.38974			0.082	-0.6636			0.082	-0.49577
		0.081	-4.54667			0.081	-6.38974			0.081	-3.8112			0.081	-0.02145
		0.08	-4.545			0.08	-6.37851			0.08	-4.0608			0.08	-0.01808
		0.079	-4.57333			0.079	-6.40993			0.079	-4.0632			0.079	-0.01683
		0.078	-4.56167			0.078	-6.40545			0.078	-4.0656			0.078	-0.01597
		0.077	-3.86667			0.077	-6.40769			0.077	-4.08			0.077	-0.01533
		0.076	-0.39467			0.076	-6.43687			0.076	-4.0704			0.076	-0.01486
		0.075	-0.06143			0.075	-6.41891			0.075	-4.0728			0.075	-0.01466
		0.074	-0.04607			0.074	-6.41218			0.074	-4.0872			0.074	-0.01445
		0.073	-0.0394			0.073	-6.43462			0.073	-4.0872			0.073	-0.01444
		0.072	-0.03567			0.072	-6.42565			0.072	-4.0944			0.072	-0.01455
		0.071	-0.03343			0.071	-6.33138			0.071	-4.1088			0.071	-0.01768
		0.07	-0.03157			0.07	-3.97254			0.07	-4.104			0.07	-1.23364
		0.069	-0.03037			0.069	-0.13453			0.069	-4.1136			0.069	-2.07257
		0.068	-0.0289			0.068	-0.0755			0.068	-4.1232			0.068	-2.08286
		0.067	-0.0285			0.067	-0.06881			0.067	-4.0872			0.067	-2.09443
		0.066	-0.0282			0.066	-0.0654			0.066	-3.348			0.066	-2.09829
		0.065	-0.02798			0.065	-0.06329			0.065	-0.30792			0.065	-2.09443
		0.064	-0.02785			0.064	-0.06199			0.064	-0.02786			0.064	-2.10343
		0.063	-0.0273			0.063	-0.06102			0.063	-0.0234			0.063	-2.10729
		0.062	-1.39817			0.062	-0.06033			0.062	-0.02128			0.062	-2.10214
		0.061	-4.48833			0.061	-0.05988			0.061	-0.02007			0.061	-2.11243
		0.06	-4.665			0.06	-0.05894			0.06	-0.01948			0.06	-2.11629
		0.059	-4.67167			0.059	-0.05782			0.059	-0.01921			0.059	-2.11243
		0.058	-4.70167			0.058	-0.05703			0.058	-0.01921			0.058	-2.12014
		0.057	-4.71667			0.057	-0.05638			0.057	-0.0192			0.057	-2.124
		0.056	-4.71667			0.056	-0.12755			0.056	-0.01917			0.056	-2.115
		0.055	-4.74333			0.055	-4.28451			0.055	-0.01921			0.055	-2.10086
		0.054	-4.75			0.054	-6.4436			0.054	-0.01922			0.054	-1.43229
		0.053	-4.74833			0.053	-6.51991			0.053	-0.05122			0.053	-0.11579
		0.052	-4.77167			0.052	-6.54235			0.052	-2.7072			0.052	-0.02004
		0.051	-4.77833			0.051	-6.53113			0.051	-4.1808			0.051	-0.01792
		0.05	-4.775			0.05	-6.53562			0.05	-4.2216			0.05	-0.0168
		0.049	-4.775			0.049	-6.55133			0.049	-4.2168			0.049	-0.01597
		0.048	-4.45667			0.048	-6.52664			0.048	-4.2264			0.048	-0.01534
		0.047	-1.13767			0.047	-6.52889			0.047	-4.2384			0.047	-0.01507
		0.046	-0.07552			0.046	-6.55806			0.046	-4.2288			0.046	-0.01489
		0.045	-0.05132			0.045	-6.55806			0.045	-4.2384			0.045	-0.01473
		0.044	-0.04278			0.044	-6.56031			0.044	-4.2504			0.044	-0.01464
		0.043	-0.03832			0.043	-6.57826			0.043	-4.2408			0.043	-0.01455
		0.042	-0.03555			0.042	-6.56255			0.042	-4.248			0.042	-0.01452
		0.041	-0.03378			0.041	-6.55133			0.041	-4.26			0.041	-0.01454
		0.04	-0.0327			0.04	-6.58724			0.04	-4.2552			0.04	-0.18604
		0.039	-0.03195			0.039	-6.57826			0.039	-4.2672			0.039	-1.96071
		0.038	-0.0312			0.038	-6.57826			0.038	-4.2792			0.038	-2.16771
		0.037	-0.03087			0.037	-6.60295			0.037	-4.1856			0.037	-2.17929
		0.036	-0.03077			0.036	-6.58051			0.036	-2.2668			0.036	-2.18571
		0.035	-0.10133			0.035	-6.58948			0.035	-0.05436			0.035	-2.18443
		0.034	-3.50167			0.034	-6.60071			0.034	-0.02729			0.034	-2.19343
		0.033	-4.84333			0.033	-6.58948			0.033	-0.02422			0.033	-2.19857
		0.032	-4.875			0.032	-6.48624			0.032	-0.02264			0.032	-2.19471
		0.031	-4.905			0.031	-3.20497			0.031	-0.02176			0.031	-2.20114
		0.03	-4.91667			0.03	-0.09792			0.03	-0.02133			0.03	-2.20629
		0.029	-4.91167			0.029	-0.07469			0.029	-0.02125			0.029	-2.205
		0.028	-4.93833			0.028	-0.06854			0.028	-0.02124			0.028	-2.214
		0.027	-4.945			0.027	-0.06538			0.027	-0.02117			0.027	-2.21786
		0.026	-4.94			0.026	-0.06343			0.026	-0.02108			0.026	-2.19857
		0.025	-4.965			0.025	-0.06244			0.025	-0.02095			0.025	-2.088
		0.024	-4.96833			0.024	-0.06145			0.024	-0.12931			0.024	-0.73954
		0.023	-4.96333			0.023	-0.06058			0.023	-3.2112			0.023	-0.02798
		0.022	-4.99333			0.022	-0.06004			0.022	-4.3296			0.022	-0.01895
		0.021	-5.00667			0.021	-0.05941			0.021	-4.368			0.021	-0.01736
		0.02	-4.99333			0.02	-0.05891			0.02	-4.38			0.02	-0.01647
		0.019	-4.88333			0.019	-0.05862			0.019	-4.3704			0.019	-0.01589
		0.018	-1.65483			0.018	-0.05833			0.018	-4.3824			0.018	-0.01549
		0.017	-0.08842			0.017	-0.15246			0.017	-4.3968			0.017	-0.01522
		0.016	-0.05813			0.016	-4.71319			0.016	-4.3896			0.016	-0.01509
		0.015	-0.04838			0.015	-6.64335			0.015	-4.3992			0.015	-0.015
		0.014	-0.04348			0.014	-6.70844			0.014	-4.4088			0.014	-0.01493
		0.013	-0.04042			0.013	-6.72864			0.013	-4.3992			0.013	-0.01484
		0.012	-0.03838			0.012	-6.7017			0.012	-4.4136			0.012	-0.01473
		0.011	-0.03727			0.011	-6.71517			0.011	-4.4256			0.011	-0.01464
		0.01	-0.0366			0.01	-6.7219			0.01	-4.4184			0.01	-0.15519
		0.009	-0.03598			0.009	-6.70844			0.009	-4.4304			0.009	-1.98257
		0.008	-0.03547			0.008	-6.71741			0.008	-4.4448			0.008	-2.25771
		0.007	-0.15455			0.007	-6.72639			0.007	-4.4208			0.007	-2.26929
		0.006	-3.60833			0.006	-6.71068			0.006	-4.164			0.006	-2.27571
		0.005	-5.015			0.005	-6.70844			0.005	-0.96288			0.005	-2.27571
		0.004	-5.08667			0.004	-6.72639			0.004	-0.03633			0.004	-2.28086
		0.003	-5.1			0.003	-6.71517			0.003	-0.02928			0.003	-2.286
		0.002	-5.10167			0.002	-6.73313			0.002	-0.02654			0.002	-2.286
		0.001	-5.13167			0.001	-6.75332			0.001	-0.02508			0.001	-2.29243
		0	-5.13833			0	-6.73313			0	-0.02431			0	-2.29757
		-0.001	-5.135			-0.001	-6.75557			-0.001	-0.02395			-0.001	-2.295
		-0.002	-5.16			-0.002	-6.77577			-0.002	-0.0239			-0.002	-2.29886
		-0.003	-5.16333			-0.003	-6.75332			-0.003	-0.02388			-0.003	-2.30657
		-0.004	-5.15333			-0.004	-6.76679			-0.004	-0.02369			-0.004	-2.28729
		-0.005	-5.17333			-0.005	-6.77128			-0.005	-0.02363			-0.005	-1.63929
		-0.006	-5.175			-0.006	-6.75332			-0.006	-0.19025			-0.006	-0.09348
		-0.007	-5.17167			-0.007	-6.77128			-0.007	-3.2928			-0.007	-0.02091
		-0.008	-5.195			-0.008	-6.78026			-0.008	-4.464			-0.008	-0.01866
		-0.009	-5.085			-0.009	-6.43238			-0.009	-4.5216			-0.009	-0.01738
		-0.01	-2.055			-0.01	-1.22116			-0.01	-4.5264			-0.01	-0.01669
		-0.011	-0.09693			-0.011	-0.09096			-0.011	-4.5192			-0.011	-0.01635
		-0.012	-0.06705			-0.012	-0.07945			-0.012	-4.536			-0.012	-0.01619
		-0.013	-0.05702			-0.013	-0.07422			-0.013	-4.5408			-0.013	-0.01606
		-0.014	-0.05177			-0.014	-0.07083			-0.014	-4.5288			-0.014	-0.01596
		-0.015	-0.04862			-0.015	-0.06915			-0.015	-4.5456			-0.015	-0.01574
		-0.016	-0.04668			-0.016	-0.068			-0.016	-4.5552			-0.016	-0.01556
		-0.017	-0.04515			-0.017	-0.06744			-0.017	-4.5528			-0.017	-0.04249
		-0.018	-0.04405			-0.018	-0.06702			-0.018	-4.5696			-0.018	-1.50943
		-0.019	-0.04365			-0.019	-0.06673			-0.019	-4.584			-0.019	-2.31557
		-0.02	-0.04368			-0.02	-0.06621			-0.02	-4.5792			-0.02	-2.34771
		-0.021	-0.0446			-0.021	-0.06522			-0.021	-4.56			-0.021	-2.35543
		-0.022	-2.33333			-0.022	-0.06399			-0.022	-3.9552			-0.022	-2.35029
		-0.023	-5.15			-0.023	-1.13812			-0.023	-0.4896			-0.023	-2.35543
		-0.024	-5.26			-0.024	-6.49747			-0.024	-0.03761			-0.024	-2.367
		-0.025	-5.26667			-0.025	-6.87003			-0.025	-0.0325			-0.025	-2.36443
		-0.026	-5.3			-0.026	-6.87228			-0.026	-0.03028			-0.026	-2.36829
		-0.027	-5.31			-0.027	-6.85208			-0.027	-0.02894			-0.027	-2.37471
		-0.028	-5.30667			-0.028	-6.87452			-0.028	-0.02822			-0.028	-2.37086
		-0.029	-5.34			-0.029	-6.87228			-0.029	-0.02804			-0.029	-2.37343
		-0.03	-5.34333			-0.03	-6.85881			-0.03	-0.02812			-0.03	-2.38243
		-0.031	-5.33667			-0.031	-6.87676			-0.031	-0.02818			-0.031	-2.37986
		-0.032	-5.35833			-0.032	-6.9037			-0.032	-0.02822			-0.032	-2.38114
		-0.033	-5.35667			-0.033	-6.89023			-0.033	-0.02825			-0.033	-2.37729
		-0.034	-5.35			-0.034	-6.91492			-0.034	-0.04594			-0.034	-2.25771
		-0.035	-5.37667			-0.035	-6.91268			-0.035	-2.7648			-0.035	-0.83739
		-0.036	-5.38333			-0.036	-6.88799			-0.036	-4.6128			-0.036	-0.03324
		-0.037	-5.37167			-0.037	-6.90594			-0.037	-4.6608			-0.037	-0.02145
		-0.038	-5.24167			-0.038	-6.90819			-0.038	-4.6512			-0.038	-0.01967
		-0.039	-2.34333			-0.039	-6.88125			-0.039	-4.6728			-0.039	-0.01875
		-0.04	-0.12387			-0.04	-6.91492			-0.04	-4.6872			-0.04	-0.01819
		-0.041	-0.08398			-0.041	-6.91716			-0.041	-4.6752			-0.041	-0.01781
		-0.042	-0.07473			-0.042	-6.89248			-0.042	-4.6944			-0.042	-0.01758
		-0.043	-0.07018			-0.043	-6.92165			-0.043	-4.6944			-0.043	-0.01745
		-0.044	-0.06773			-0.044	-6.92839			-0.044	-4.6776			-0.044	-0.01734
		-0.045	-0.06648			-0.045	-6.89023			-0.045	-4.6968			-0.045	-0.01732
		-0.046	-0.06577			-0.046	-5.65582			-0.046	-4.704			-0.046	-0.01727
		-0.047	-0.06555			-0.047	-0.27538			-0.047	-4.6896			-0.047	-0.01728
		-0.048	-0.06567			-0.048	-0.08939			-0.048	-4.704			-0.048	-0.38636
		-0.049	-0.06585			-0.049	-0.08019			-0.049	-4.7208			-0.049	-2.26157
		-0.05	-0.07607			-0.05	-0.0755			-0.05	-4.6968			-0.05	-2.42743
		-0.051	-2.775			-0.051	-0.07308			-0.051	-4.3536			-0.051	-2.43771
		-0.052	-5.33333			-0.052	-0.07184			-0.052	-0.816			-0.052	-2.43514
		-0.053	-5.46167			-0.053	-0.07056			-0.053	-0.04594			-0.053	-2.439
		-0.054	-5.47167			-0.054	-0.06944			-0.054	-0.04049			-0.054	-2.448
		-0.055	-5.47833			-0.055	-0.06791			-0.055	-0.03864			-0.055	-2.448
		-0.056	-5.51333			-0.056	-0.06646			-0.056	-0.03763			-0.056	-2.45186
		-0.057	-5.51333			-0.057	-0.06569			-0.057	-0.03711			-0.057	-2.46086
		-0.058	-5.51333			-0.058	-0.0652			-0.058	-0.03691			-0.058	-2.46086
		-0.059	-5.54			-0.059	-0.0648			-0.059	-0.03704			-0.059	-2.46343
		-0.06	-5.53667			-0.06	-0.07642			-0.06	-0.03718			-0.06	-2.47114
		-0.061	-5.53667			-0.061	-3.98377			-0.061	-0.0373			-0.061	-2.466
		-0.062	-5.55833			-0.062	-6.94185			-0.062	-0.03741			-0.062	-2.46857
		-0.063	-5.56			-0.063	-6.99347			-0.063	-0.03888			-0.063	-2.47886
		-0.064	-5.555			-0.064	-7.03387			-0.064	-2.00904			-0.064	-2.46986
		-0.065	-5.585			-0.065	-7.02489			-0.065	-4.6752			-0.065	-2.34129
		-0.066	-5.55667			-0.066	-6.98898			-0.066	-4.8024			-0.066	-0.64414
		-0.067	-4.545			-0.067	-7.01816			-0.067	-4.8096			-0.067	-0.02823
		-0.068	-0.43333			-0.068	-7.00918			-0.068	-4.8			-0.068	-0.02402
		-0.069	-0.11912			-0.069	-6.99572			-0.069	-4.8288			-0.069	-0.0224
		-0.07	-0.10657			-0.07	-7.02489			-0.07	-4.8408			-0.07	-0.02155
		-0.071	-0.10113			-0.071	-7.03163			-0.071	-4.8336			-0.071	-0.0211
		-0.072	-0.09833			-0.072	-7.01143			-0.072	-4.8528			-0.072	-0.02076
		-0.073	-0.0968			-0.073	-7.04509			-0.073	-4.8528			-0.073	-0.02066
		-0.074	-0.09597			-0.074	-7.05856			-0.074	-4.836			-0.074	-0.02062
		-0.075	-0.09577			-0.075	-7.02489			-0.075	-4.86			-0.075	-0.02058
		-0.076	-0.0957			-0.076	-7.0608			-0.076	-4.8672			-0.076	-0.02128
		-0.077	-0.09572			-0.077	-7.06305			-0.077	-4.8504			-0.077	-1.14506
		-0.078	-0.09613			-0.078	-7.03836			-0.078	-4.8744			-0.078	-2.475
		-0.079	-0.48733			-0.079	-7.07427			-0.079	-4.8624			-0.079	-2.51486
		-0.08	-4.76667			-0.08	-7.06754			-0.08	-4.6992			-0.08	-2.51871
		-0.081	-5.61167			-0.081	-7.05856			-0.081	-2.00424			-0.081	-2.52514
		-0.082	-5.65167			-0.082	-7.09223			-0.082	-0.07737			-0.082	-2.52514
		-0.083	-5.685			-0.083	-7.09447			-0.083	-0.05268			-0.083	-2.52386
		-0.084	-5.69167			-0.084	-7.06754			-0.084	-0.05001			-0.084	-2.53414
		-0.085	-5.69			-0.085	-6.98001			-0.085	-0.04863			-0.085	-2.53414
		-0.086	-5.71			-0.086	-2.44188			-0.086	-0.04792			-0.086	-2.53543
		-0.087	-5.70667			-0.087	-0.10499			-0.087	-0.04755			-0.087	-2.547
		-0.088	-5.70833			-0.088	-0.08939			-0.088	-0.0474			-0.088	-2.547
		-0.089	-5.73667			-0.089	-0.08306			-0.089	-0.04752			-0.089	-2.54829
		-0.09	-5.735			-0.09	-0.07956			-0.09	-0.04752			-0.09	-2.55857
		-0.091	-5.73833			-0.091	-0.07768			-0.091	-0.04752			-0.091	-2.55857
		-0.092	-5.76167			-0.092	-0.07606			-0.092	-0.04764			-0.092	-2.55857
		-0.093	-5.76			-0.093	-0.07492			-0.093	-0.04798			-0.093	-2.56114
		-0.094	-5.75833			-0.094	-0.07402			-0.094	-1.76184			-0.094	-2.50071
		-0.095	-5.785			-0.095	-0.07326			-0.095	-4.8432			-0.095	-0.86554
		-0.096	-5.735			-0.096	-0.0727			-0.096	-4.968			-0.096	-0.03271
		-0.097	-4.75333			-0.097	-0.07231			-0.097	-4.9656			-0.097	-0.02771
		-0.098	-0.574			-0.098	-0.07202			-0.098	-4.9512			-0.098	-0.02623
		-0.099	-0.15368			-0.099	-0.0718			-0.099	-4.9752			-0.099	-0.02519
		-0.1	-0.1407			-0.1	-0.46952			-0.1	-4.9728			-0.1	-0.02445
		-0.101	-0.13487			-0.101	-6.23712			-0.101	-4.9608			-0.101	-0.02391
		-0.102	-0.13173			-0.102	-7.12589			-0.102	-4.9896			-0.102	-0.02367
		-0.103	-0.1299			-0.103	-7.17976			-0.103	-4.9944			-0.103	-0.02349
		-0.104	-0.1288			-0.104	-7.15731			-0.104	-4.9824			-0.104	-0.02343
		-0.105	-0.12813			-0.105	-7.14385			-0.105	-5.0088			-0.105	-0.02341
		-0.106	-0.12807			-0.106	-7.182			-0.106	-5.0112			-0.106	-0.02417
		-0.107	-0.12798			-0.107	-7.17751			-0.107	-4.9944			-0.107	-1.18029
		-0.108	-0.12792			-0.108	-7.16404			-0.108	-5.0208			-0.108	-2.56371
		-0.109	-0.13037			-0.109	-7.19322			-0.109	-5.0304			-0.109	-2.60229
		-0.11	-2.785			-0.11	-7.20444			-0.11	-4.9992			-0.11	-2.60357
		-0.111	-5.745			-0.111	-7.17751			-0.111	-4.8384			-0.111	-2.61643
		-0.112	-5.84833			-0.112	-7.2224			-0.112	-1.7808			-0.112	-2.61257
		-0.113	-5.875			-0.113	-7.2224			-0.113	-0.07992			-0.113	-2.61129
		-0.114	-5.87833			-0.114	-7.182			-0.114	-0.06218			-0.114	-2.62157
		-0.115	-5.88167			-0.115	-7.21567			-0.115	-0.05976			-0.115	-2.62029
		-0.116	-5.90667			-0.116	-7.19547			-0.116	-0.05828			-0.116	-2.61771
		-0.117	-5.90333			-0.117	-7.182			-0.117	-0.0572			-0.117	-2.63057
		-0.118	-5.90167			-0.118	-7.21791			-0.118	-0.05645			-0.118	-2.62929
		-0.119	-5.92333			-0.119	-7.20669			-0.119	-0.05599			-0.119	-2.62929
		-0.12	-5.925			-0.12	-7.18424			-0.12	-0.05592			-0.12	-2.64343
		-0.121	-5.93			-0.121	-7.22015			-0.121	-0.05583			-0.121	-2.64086
		-0.122	-5.955			-0.122	-7.22689			-0.122	-0.05602			-0.122	-2.62029
		-0.123	-5.95167			-0.123	-7.19996			-0.123	-0.05638			-0.123	-2.09057
		-0.124	-5.96			-0.124	-7.23811			-0.124	-0.05728			-0.124	-0.22191
		-0.125	-5.85833			-0.125	-6.68824			-0.125	-2.7672			-0.125	-0.03151
		-0.126	-2.94667			-0.126	-0.77117			-0.126	-5.0904			-0.126	-0.02902
		-0.127	-0.207			-0.127	-0.1078			-0.127	-5.112			-0.127	-0.02769
		-0.128	-0.1725			-0.128	-0.09689			-0.128	-5.0952			-0.128	-0.02665
		-0.129	-0.16407			-0.129	-0.09164			-0.129	-5.1192			-0.129	-0.02591
		-0.13	-0.15957			-0.13	-0.08856			-0.13	-5.1168			-0.13	-0.02562
		-0.131	-0.15698			-0.131	-0.0867			-0.131	-5.1048			-0.131	-0.02541
		-0.132	-0.15523			-0.132	-0.08513			-0.132	-5.136			-0.132	-0.02532
		-0.133	-0.15427			-0.133	-0.0841			-0.133	-5.1384			-0.133	-0.02535
		-0.134	-0.15375			-0.134	-0.08306			-0.134	-5.1288			-0.134	-0.02532
		-0.135	-0.15293			-0.135	-0.08239			-0.135	-5.1528			-0.135	-0.0514
		-0.136	-0.15205			-0.136	-0.08181			-0.136	-5.1528			-0.136	-1.59429
		-0.137	-0.15152			-0.137	-0.08136			-0.137	-5.1408			-0.137	-2.63957
		-0.138	-0.29183			-0.138	-0.08091			-0.138	-5.1696			-0.138	-2.68329
		-0.139	-4.46			-0.139	-0.08057			-0.139	-5.1696			-0.139	-2.68329
		-0.14	-6.00833			-0.14	-0.14303			-0.14	-5.1504			-0.14	-2.68071
		-0.141	-6.04667			-0.141	-3.98152			-0.141	-5.1816			-0.141	-2.69614
		-0.142	-6.055			-0.142	-7.16404			-0.142	-5.1768			-0.142	-2.69743
		-0.143	-6.07333			-0.143	-7.31217			-0.143	-4.968			-0.143	-2.69357
		-0.144	-6.06667			-0.144	-7.29871			-0.144	-1.39392			-0.144	-2.70643
		-0.145	-6.07167			-0.145	-7.33686			-0.145	-0.0743			-0.145	-2.70386
		-0.146	-6.095			-0.146	-7.32115			-0.146	-0.0678			-0.146	-2.69871
		-0.147	-6.09167			-0.147	-7.30544			-0.147	-0.06571			-0.147	-2.71286
		-0.148	-6.095			-0.148	-7.33686			-0.148	-0.06461			-0.148	-2.71029
		-0.149	-6.11667			-0.149	-7.33013			-0.149	-0.06394			-0.149	-2.70643
		-0.15	-6.11667			-0.15	-7.30993			-0.15	-0.06372			-0.15	-2.72057
		-0.151	-6.125			-0.151	-7.35033			-0.151	-0.06379			-0.151	-2.71414
		-0.152	-6.145			-0.152	-7.34135			-0.152	-0.06394			-0.152	-2.64986
		-0.153	-6.14667			-0.153	-7.32788			-0.153	-0.06412			-0.153	-1.40014
		-0.154	-6.15			-0.154	-7.36604			-0.154	-0.06425			-0.154	-0.07289
		-0.155	-6.15833			-0.155	-7.36379			-0.155	-0.21682			-0.155	-0.03165
		-0.156	-6.12333			-0.156	-7.35257			-0.156	-4.2024			-0.156	-0.02969
		-0.157	-5.94			-0.157	-7.38399			-0.157	-5.2392			-0.157	-0.02852
		-0.158	-2.77833			-0.158	-7.36155			-0.158	-5.2368			-0.158	-0.02784
		-0.159	-0.31817			-0.159	-7.35033			-0.159	-5.2632			-0.159	-0.02741
		-0.16	-0.19467			-0.16	-7.36828			-0.16	-5.2632			-0.16	-0.02715
		-0.161	-0.1865			-0.161	-7.35931			-0.161	-5.256			-0.161	-0.02709
		-0.162	-0.18217			-0.162	-7.33462			-0.162	-5.2824			-0.162	-0.02705
		-0.163	-0.17933			-0.163	-7.3795			-0.163	-5.28			-0.163	-0.02696
		-0.164	-0.1775			-0.164	-7.37277			-0.164	-5.268			-0.164	-0.28054
		-0.165	-0.176			-0.165	-7.34808			-0.165	-5.3016			-0.165	-2.51871
		-0.166	-0.17483			-0.166	-7.25606			-0.166	-5.304			-0.166	-2.75529
		-0.167	-0.174			-0.167	-3.64711			-0.167	-5.2968			-0.167	-2.754
		-0.168	-0.17333			-0.168	-0.14007			-0.168	-5.3256			-0.168	-2.76814
		-0.169	-0.17283			-0.169	-0.11006			-0.169	-5.3256			-0.169	-2.76814
		-0.17	-0.17233			-0.17	-0.10187			-0.17	-5.3112			-0.17	-2.76171
		-0.171	-0.17217			-0.171	-0.09709			-0.171	-5.3352			-0.171	-2.77457
		-0.172	-0.17217			-0.172	-0.09377			-0.172	-5.2248			-0.172	-2.77457
		-0.173	-0.17233			-0.173	-0.092			-0.173	-2.19528			-0.173	-2.76686
		-0.174	-0.18			-0.174	-0.09018			-0.174	-0.08355			-0.174	-2.77971
		-0.175	-3.28833			-0.175	-0.08933			-0.175	-0.07449			-0.175	-2.77971
		-0.176	-6.195			-0.176	-0.088			-0.176	-0.07203			-0.176	-2.77586
		-0.177	-6.27167			-0.177	-0.08677			-0.177	-0.07075			-0.177	-2.79257
		-0.178	-6.28667			-0.178	-0.08605			-0.178	-0.07001			-0.178	-2.79386
		-0.179	-6.29833			-0.179	-0.08547			-0.179	-0.06967			-0.179	-2.73729
		-0.18	-6.29167			-0.18	-0.10342			-0.18	-0.06981			-0.18	-0.94654
		-0.181	-6.3			-0.181	-4.17903			-0.181	-0.07001			-0.181	-0.03655
		-0.182	-6.315			-0.182	-7.3234			-0.182	-0.07006			-0.182	-0.03231
		-0.183	-6.30667			-0.183	-7.43561			-0.183	-0.07016			-0.183	-0.03048
		-0.184	-6.31667			-0.184	-7.45806			-0.184	-1.78944			-0.184	-0.02935
		-0.185	-6.33167			-0.185	-7.45581			-0.185	-5.22			-0.185	-0.0288
		-0.186	-6.32833			-0.186	-7.45357			-0.186	-5.3928			-0.186	-0.02849
		-0.187	-6.345			-0.187	-7.48275			-0.187	-5.3952			-0.187	-0.0284
		-0.188	-6.35667			-0.188	-7.46479			-0.188	-5.3808			-0.188	-0.0284
		-0.189	-6.34833			-0.189	-7.44908			-0.189	-5.4096			-0.189	-0.02825
		-0.19	-6.32667			-0.19	-7.47826			-0.19	-5.4096			-0.19	-0.92996
		-0.191	-4.48833			-0.191	-7.45806			-0.191	-5.3976			-0.191	-2.78486
		-0.192	-0.40617			-0.192	-7.45357			-0.192	-5.4264			-0.192	-2.82857
		-0.193	-0.21383			-0.193	-7.46928			-0.193	-5.4264			-0.193	-2.82986
		-0.194	-0.20467			-0.194	-7.44459			-0.194	-5.4168			-0.194	-2.82343
		-0.195	-0.20067			-0.195	-7.44908			-0.195	-5.4456			-0.195	-2.84014
		-0.196	-0.1985			-0.196	-7.48499			-0.196	-5.4072			-0.196	-2.844
		-0.197	-0.197			-0.197	-7.4805			-0.197	-4.7064			-0.197	-2.83629
		-0.198	-0.19633			-0.198	-7.47377			-0.198	-0.64104			-0.198	-2.84786
		-0.199	-0.196			-0.199	-7.49621			-0.199	-0.08428			-0.199	-2.85043
		-0.2	-0.196			-0.2	-7.48499			-0.2	-0.07949			-0.2	-2.84014

## Sheet: Figure 2b
Figure 2b
		Parameter x	Parameter y			Parameter x	Parameter y			Parameter x	Parameter y			Parameter x	Parameter y
	360℃	0.10196	3.38344		380℃	0.10102	4.6		400℃	0.10181	4.81092		420℃	0.10243	5.8904
		0.08234	3.45853			0.08108	4.63			0.08171	4.82034			0.08265	5.88802
		0.06193	3.55971			0.0613	4.66			0.06177	4.85156			0.06255	5.87912
		0.04231	3.68714			0.04136	4.67			0.04199	4.90148			0.04246	5.86442
		0.02205	3.82192			0.02126	4.67			0.02205	4.96502			0.02252	5.83545
		0.00227	3.94895			0.00101	4.64			0.00211	5.03577			0.00258	5.80747
		-0.01767	4.06091			-0.01877	4.59			-0.01814	5.09894			-0.0172	5.76955
		-0.03745	4.16069			-0.03871	4.52			-0.03792	5.14659			-0.03714	5.68823
		-0.05738	4.23503			-0.05881	4.42			-0.05786	5.17905			-0.05692	5.58518
		-0.07748	4.24614			-0.07859	4.28			-0.07796	5.17969			-0.07686	5.51836
		-0.09726	4.12153			-0.09853	4.07			-0.09805	5.15334			-0.09806	5.49248
		-0.1172	3.96552			-0.11847	3.8			-0.11799	5.10274			-0.118	5.50553
		-0.13714	3.85321			-0.13825	3.63			-0.13793	4.99601			-0.13794	5.51356
		-0.15708	3.76281			-0.15834	3.44			-0.15803	4.90728			-0.15788	5.51205
		-0.1767	3.6876			-0.17812	3.26			-0.17765	4.73198			-0.17781	5.49152
		-0.19822	3.61286			-0.19901	3.11			-0.19869	4.68694			-0.19759	5.44454
		-0.218	3.53012			-0.21958	2.96			-0.21879	4.57858			-0.21785	5.33974
		-0.23794	3.40855			-0.23936	2.79			-0.23857	4.43399			-0.23747	5.20999
		-0.25772	3.27931			-0.25914	2.61			-0.25835	4.24035			-0.25725	5.00239
		-0.27781	3.14484			-0.27876	2.42			-0.27845	3.97917			-0.27735	4.69
		-0.29775	2.95536			-0.29902	2.23			-0.29807	3.71751			-0.29729	4.28081
		-0.31785	2.77438			-0.3188	2.04			-0.31785	3.41863			-0.31707	3.87603
		-0.33747	2.56959			-0.33874	1.84			-0.33795	3.18898			-0.33685	3.41362
		-0.35741	2.35891			-0.35883	1.66			-0.35788	2.9134			-0.35678	2.88052
		-0.37751	2.1354			-0.37861	1.49			-0.37782	2.65235			-0.37688	2.33656
		-0.39729	1.84696			-0.39871	1.31			-0.3976	2.30026			-0.39666	1.76952
		-0.41722	1.54112			-0.41849	1.16			-0.41722	1.94185			-0.41802	1.36958
		-0.437	1.23027			-0.43827	0.985			-0.43732	1.50439			-0.43812	1.02241
		-0.45678	0.96522			-0.45837	0.81			-0.4571	1.14355			-0.45806	0.76647
		-0.47672	0.76668			-0.47815	0.641			-0.47736	0.82509			-0.478	0.53484
		-0.49698	0.60539			-0.49777	0.495			-0.49698	0.61158			-0.49762	0.38091
		-0.51802	0.48997			-0.51897	0.396			-0.51866	0.48748			-0.5174	0.27871
		-0.53796	0.4007			-0.53939	0.331			-0.53844	0.40437			-0.53718	0.21905
		-0.55806	0.33438			-0.55917	0.28			-0.55822	0.35309			-0.55727	0.1797
		-0.57784	0.28348			-0.5791	0.24			-0.57784	0.30582			-0.57721	0.15273
		-0.59778	0.24239			-0.59888	0.208			-0.59778	0.27329			-0.59731	0.13417
		-0.61756	0.21709			-0.61882	0.182			-0.61787	0.24395			-0.61677	0.12131
		-0.6375	0.19912			-0.63829	0.163			-0.63765	0.218			-0.63687	0.1124
		-0.65727	0.1822			-0.65822	0.145			-0.65759	0.19293			-0.65713	0.10401
		-0.67753	0.16938			-0.67832	0.131			-0.67801	0.16663			-0.67691	0.0979
		-0.69731	0.15981			-0.69842	0.118			-0.69731	0.15318			-0.69653	0.09293
		-0.71693	0.15011			-0.71804	0.108			-0.71725	0.13707			-0.71631	0.08833

## Sheet: Figure 2c
Figure 2c
		Parameter x	Parameter y	Fitting parameter x	Fitting parameter y			Parameter x	Parameter y	Fitting parameter x	Fitting parameter y			Parameter x	Parameter y	Fitting parameter x	Fitting parameter y			Parameter x	Parameter y	Fitting parameter x	Fitting parameter y
	360℃	-1	-0.000107662	-1	-0.000107662		380℃	-1	0.00361	-1	0		400℃	-1	0.00656	-1	0		420℃	-1	0.000947245	-1	0
		-0.96	-0.01835	-0.96	-0.01835			-0.96	0.00766	0	0			-0.96	-0.01612	0	0			-0.96	0.00759	0	0
		-0.92	0.00212	-0.92	0.00212			-0.92	0.02067	0	0.98462			-0.92	-0.02655	0	0.99984			-0.92	0.0017	0	0.99984
		-0.88	-0.0018	-0.88	-0.0018			-0.88	0.0053	0.00299	0.97982			-0.88	0.01019	0.00299	0.95629			-0.88	0.00577	0.00299	0.98125
		-0.84	-0.01073	-0.84	-0.01073			-0.84	0.00918	0.00599	0.97509			-0.84	0.01155	0.00599	0.9308			-0.84	0.00543	0.00599	0.92276
		-0.8	-0.0018	-0.8	-0.0018			-0.8	0.01408	0.00898	0.97043			-0.8	0.00633	0.00898	0.91535			-0.8	0.00294	0.00898	0.91438
		-0.76	-0.00257	-0.76	-0.00257			-0.76	-0.00501	0.01197	0.96583			-0.76	-0.03835	0.01197	0.90997			-0.76	0.00294	0.01197	0.90611
		-0.72	-0.000184775	-0.72	-0.000184775			-0.72	0.00479	0.01496	0.96129			-0.72	-0.02156	0.01496	0.87464			-0.72	0.00502	0.01496	0.89793
		-0.68	0.0022	-0.68	0.0022			-0.68	0.00682	0.01796	0.95682			-0.68	-0.02134	0.01796	0.86936			-0.68	0.000365561	0.01796	0.88986
		-0.64	0.00143	-0.64	0.00143			-0.64	-0.01194	0.02095	0.95241			-0.64	-0.00546	0.02095	0.86413			-0.64	0.00311	0.02095	0.88189
		-0.6	0.000893077	-0.6	0.000893077			-0.6	0.01628	0.02394	0.94806			-0.6	-0.01975	0.02394	0.85896			-0.6	0.00377	0.02394	0.87402
		-0.56	0.00189	-0.56	0.00189			-0.56	0.000736592	0.02694	0.94377			-0.56	0.00134	0.02694	0.85384			-0.56	-0.00587	0.02694	0.86625
		-0.52	0.00112	-0.52	0.00112			-0.52	-0.00602	0.02993	0.93954			-0.52	0.00157	0.02993	0.84877			-0.52	-0.000465327	0.02993	0.85857
		-0.48	0.00474	-0.48	0.00474			-0.48	-0.01295	0.03292	0.93537			-0.48	0.00497	0.03292	0.84375			-0.48	-0.0042	0.03292	0.85099
		-0.44	0.01129	-0.44	0.01129			-0.44	0.008	0.03592	0.93125			-0.44	-0.01317	0.03592	0.83878			-0.44	-0.00179	0.03592	0.84351
		-0.4	0.00859	-0.4	0.00859			-0.4	-0.00568	0.03891	0.9272			-0.4	0.01313	0.03891	0.83386			-0.4	0.00751	0.03891	0.83612
		-0.36	0.0039	-0.36	0.0039			-0.36	6.07699e-05	0.0419	0.9232			-0.36	0.0188	0.0419	0.82899			-0.36	0.00494	0.0419	0.82881
		-0.32	0.00544	-0.32	0.00544			-0.32	0.0053	0.04489	0.91925			-0.32	0.00724	0.04489	0.82416			-0.32	-0.00088077	0.04489	0.8216
		-0.28	-0.00619	-0.28	-0.00619			-0.28	0.0102	0.04789	0.91536			-0.28	0.00701	0.04789	0.81939			-0.28	0.000614869	0.04789	0.81448
		-0.24	0.01283	-0.24	0.01283			-0.24	0.00107	0.05088	0.91153			-0.24	-0.01181	0.05088	0.81466			-0.24	0.000698043	0.05088	0.80745
		-0.2	0.00528	-0.2	0.00528			-0.2	0.008	0.05387	0.90775			-0.2	0.01948	0.05387	0.80999			-0.2	0.0051	0.05387	0.80051
		-0.16	-0.00119	-0.16	-0.00119			-0.16	0.00682	0.05687	0.90402			-0.16	0.03037	0.05687	0.80535			-0.16	-0.00794	0.05687	0.79365
		-0.12	0.00513	-0.12	0.00513			-0.12	-0.00872	0.05986	0.90034			-0.12	0.04012	0.05986	0.80077			-0.12	-0.00163	0.05986	0.78688
		-0.08	0.00813	-0.08	0.00813			-0.08	-0.00129	0.06285	0.89671			-0.08	0.02084	0.06285	0.79623			-0.08	0.00253	0.06285	0.78019
		-0.01	0.01159	-0.01	0.01159			-0.01	-0.00535	0.06585	0.89313			-0.01	0.0027	0.06585	0.79173			-0.01	0.00901	0.06585	0.77359
		0	0.99999	0	0.99999			0	0.99999	0.06884	0.88961			0	1	0.06884	0.78729			0	1	0.06884	0.76707
		0.04	0.83715	0.04	0.83715			0.04	0.92886	0.07183	0.88613			0.04	0.86104	0.07183	0.78288			0.04	0.82738	0.07183	0.76062
		0.08	0.70981	0.08	0.70981			0.08	0.8758	0.07482	0.8827			0.08	0.77254	0.07482	0.77852			0.08	0.71921	0.07482	0.75426
		0.12	0.63975	0.12	0.63975			0.12	0.81785	0.07782	0.87932			0.12	0.65847	0.07782	0.7742			0.12	0.63263	0.07782	0.74798
		0.16	0.58979	0.16	0.58979			0.16	0.80011	0.08081	0.87598			0.16	0.59724	0.08081	0.76993			0.16	0.57807	0.08081	0.74178
		0.2	0.56322	0.2	0.56322			0.2	0.75703	0.0838	0.87269			0.2	0.55778	0.0838	0.7657			0.2	0.52382	0.0838	0.73565
		0.24	0.5352	0.24	0.5352			0.24	0.74148	0.0868	0.86945			0.24	0.52467	0.0868	0.76151			0.24	0.48787	0.0868	0.7296
		0.28	0.51372	0.28	0.51372			0.28	0.72763	0.08979	0.86625			0.28	0.51701	0.08979	0.75736			0.28	0.4482	0.08979	0.72363
		0.32	0.49039	0.32	0.49039			0.32	0.71141	0.09278	0.86309			0.32	0.50381	0.09278	0.75326			0.32	0.42948	0.09278	0.71773
		0.36	0.47269	0.36	0.47269			0.36	0.7006	0.09578	0.85998			0.36	0.50585	0.09578	0.74919			0.36	0.40279	0.09578	0.7119
		0.4	0.46783	0.4	0.46783			0.4	0.70313	0.09877	0.85692			0.4	0.52603	0.09877	0.74517			0.4	0.38173	0.09877	0.70615
		0.44	0.4499	0.44	0.4499			0.44	0.68725	0.10176	0.85389			0.44	0.48499	0.10176	0.74119			0.44	0.37194	0.10176	0.70046
		0.48	0.4519	0.48	0.4519			0.48	0.68826	0.10475	0.85091			0.48	0.51197	0.10475	0.73724			0.48	0.35173	0.10475	0.69485
		0.52	0.42557	0.52	0.42557			0.52	0.67644	0.10775	0.84797			0.52	0.46798	0.10775	0.73334			0.52	0.34461	0.10775	0.68931
		0.56	0.43072	0.56	0.43072			0.56	0.66123	0.11074	0.84507			0.56	0.45936	0.11074	0.72948			0.56	0.33312	0.11074	0.68384
		0.6	0.41918	0.6	0.41918			0.6	0.67914	0.11373	0.84221			0.6	0.48317	0.11373	0.72565			0.6	0.33089	0.11373	0.67843
		0.64	0.42718	0.64	0.42718			0.64	0.67019	0.11673	0.83939			0.64	0.43238	0.11673	0.72186			0.64	0.32397	0.11673	0.6731
		0.68	0.41217	0.68	0.41217			0.68	0.66883	0.11972	0.83661			0.68	0.4224	0.11972	0.71811			0.68	0.30196	0.11972	0.66782
		0.72	0.39931	0.72	0.39931			0.72	0.66292	0.12271	0.83386			0.72	0.41083	0.12271	0.7144			0.72	0.30228	0.12271	0.66262
		0.76	0.40193	0.76	0.40193			0.76	0.66697	0.12571	0.83116			0.76	0.41899	0.12571	0.71072			0.76	0.29611	0.12571	0.65748
		0.8	0.40462	0.8	0.40462			0.8	0.64366	0.1287	0.82849			0.8	0.41899	0.1287	0.70709			0.8	0.29962	0.1287	0.6524
		0.84	0.38792	0.84	0.38792			0.84	0.65312	0.13169	0.82586			0.84	0.42965	0.13169	0.70348			0.84	0.28451	0.13169	0.64739
		0.88	0.40193	0.88	0.40193			0.88	0.66275	0.13468	0.82327			0.88	0.4013	0.13468	0.69992			0.88	0.28675	0.13468	0.64244
		0.92	0.38176	0.92	0.38176			0.92	0.63437	0.13768	0.82071			0.92	0.40108	0.13768	0.69639			0.92	0.27569	0.13768	0.63755
		0.96	0.39423	0.96	0.39423			0.96	0.64619	0.14067	0.81819			0.96	0.375	0.14067	0.69289			0.96	0.27356	0.14067	0.63272
		1	0.39431	1	0.39431			1	0.64417	0.14366	0.8157			1	0.38293	0.14366	0.68943			1	0.2693	0.14366	0.62795
		1.04	0.39269	1.04	0.39269			1.04	0.65025	0.14666	0.81325			1.04	0.36547	0.14666	0.68601			1.04	0.27537	0.14666	0.62324
		1.08	0.38515	1.08	0.38515			1.08	0.64197	0.14965	0.81083			1.08	0.38793	0.14965	0.68261			1.08	0.26856	0.14965	0.61859
		1.12	0.39369	1.12	0.39369			1.12	0.65515	0.15264	0.80844			1.12	0.39904	0.15264	0.67926			1.12	0.26622	0.15264	0.614
		1.16	0.37945	1.16	0.37945			1.16	0.63977	0.15564	0.80609			1.16	0.40788	0.15564	0.67593			1.16	0.26771	0.15564	0.60946
		1.2	0.38284	1.2	0.38284			1.2	0.65734	0.15863	0.80377			1.2	0.32488	0.15863	0.67264			1.2	0.26601	0.15863	0.60499
		1.24	0.37953	1.24	0.37953			1.24	0.65025	0.16162	0.80149			1.24	0.34143	0.16162	0.66939			1.24	0.26058	0.16162	0.60056
		1.28	0.38615	1.28	0.38615			1.28	0.63825	0.16461	0.79923			1.28	0.35074	0.16461	0.66616			1.28	0.26548	0.16461	0.59619
		1.32	0.37075	1.32	0.37075			1.32	0.6418	0.16761	0.79701			1.32	0.32375	0.16761	0.66297			1.32	0.25909	0.16761	0.59188
		1.36	0.37752	1.36	0.37752			1.36	0.66343	0.1706	0.79481			1.36	0.3437	0.1706	0.65981			1.36	0.25909	0.1706	0.58762
		1.4	0.37853	1.4	0.37853			1.4	0.63454	0.17359	0.79265			1.4	0.36955	0.17359	0.65668			1.4	0.26058	0.17359	0.58341
		1.44	0.37922	1.44	0.37922			1.44	0.62237	0.17659	0.79052			1.44	0.35119	0.17659	0.65358			1.44	0.25601	0.17659	0.57926
		1.48	0.38322	1.48	0.38322			1.48	0.6565	0.17958	0.78841			1.48	0.36003	0.17958	0.65051			1.48	0.25941	0.17958	0.57516
		1.52	0.36713	1.52	0.36713			1.52	0.62338	0.18257	0.78634			1.52	0.34484	0.18257	0.64748			1.52	0.25324	0.18257	0.5711
		1.56	0.3806	1.56	0.3806			1.56	0.6445	0.18557	0.7843			1.56	0.37205	0.18557	0.64447			1.56	0.26165	0.18557	0.5671
		1.6	0.36682	1.6	0.36682			1.6	0.62457	0.18856	0.78228			1.6	0.36729	0.18856	0.6415			1.6	0.25495	0.18856	0.56315
		1.64	0.37052	1.64	0.37052			1.64	0.6592	0.19155	0.78029			1.64	0.36502	0.19155	0.63855			1.64	0.24537	0.19155	0.55925
		1.68	0.36998	1.68	0.36998			1.68	0.63166	0.19454	0.77833			1.68	0.36797	0.19454	0.63564			1.68	0.24793	0.19454	0.5554
		1.72	0.37845	1.72	0.37845			1.72	0.64146	0.19754	0.7764			1.72	0.34937	0.19754	0.63275			1.72	0.24569	0.19754	0.55159
		1.76	0.37144	1.76	0.37144			1.76	0.62879	0.20053	0.77449			1.76	0.34166	0.20053	0.62989			1.76	0.25207	0.20053	0.54783
		1.8	0.35835	1.8	0.35835			1.8	0.64146	0.20352	0.77261			1.8	0.3335	0.20352	0.62706			1.8	0.24814	0.20352	0.54412
		1.84	0.37244	1.84	0.37244			1.84	0.63927	0.20652	0.77075			1.84	0.39904	0.20652	0.62426			1.84	0.24739	0.20652	0.54046
		1.88	0.37776	1.88	0.37776			1.88	0.64045	0.20951	0.76892			1.88	0.36116	0.20951	0.62149			1.88	0.24846	0.20951	0.53684
		1.92	0.36143	1.92	0.36143			1.92	0.63808	0.2125	0.76712			1.92	0.37455	0.2125	0.61874			1.92	0.24761	0.2125	0.53326
		1.96	0.37853	1.96	0.37853			1.96	0.63555	0.2155	0.76534			1.96	0.34665	0.2155	0.61602			1.96	0.25037	0.2155	0.52973
		2	0.36413	2	0.36413			2	0.63521	0.21849	0.76359			2	0.34552	0.21849	0.61333			2	0.24559	0.21849	0.52625
		2.04	0.36929	2.04	0.36929			2.04	0.63673	0.22148	0.76186			2.04	0.33055	0.22148	0.61067			2.04	0.25739	0.22148	0.5228
		2.08	0.37275	2.08	0.37275			2.08	0.63149	0.22447	0.76015			2.08	0.35572	0.22447	0.60803			2.08	0.24697	0.22447	0.5194
		2.12	0.36898	2.12	0.36898			2.12	0.62845	0.22747	0.75847			2.12	0.36344	0.22747	0.60542			2.12	0.23931	0.22747	0.51605
		2.16	0.37306	2.16	0.37306			2.16	0.62727	0.23046	0.75681			2.16	0.30492	0.23046	0.60283			2.16	0.24516	0.23046	0.51273
		2.2	0.37522	2.2	0.37522			2.2	0.63166	0.23345	0.75518			2.2	0.31649	0.23345	0.60028			2.2	0.24016	0.23345	0.50946
		2.24	0.37506	2.24	0.37506			2.24	0.6369	0.23645	0.75357			2.24	0.3369	0.23645	0.59774			2.24	0.24197	0.23645	0.50622
		2.28	0.37152	2.28	0.37152			2.28	0.63048	0.23944	0.75198			2.28	0.292	0.23944	0.59523			2.28	0.23889	0.23944	0.50303
		2.32	0.36205	2.32	0.36205			2.32	0.64349	0.24243	0.75041			2.32	0.32443	0.24243	0.59275			2.32	0.23899	0.24243	0.49987
		2.36	0.35943	2.36	0.35943			2.36	0.62507	0.24543	0.74886			2.36	0.33962	0.24543	0.59029			2.36	0.24591	0.24543	0.49676
		2.4	0.36582	2.4	0.36582			2.4	0.64197	0.24842	0.74734			2.4	0.34665	0.24842	0.58786			2.4	0.23591	0.24842	0.49368
		2.44	0.36582	2.44	0.36582			2.44	0.63116	0.25141	0.74583			2.44	0.32193	0.25141	0.58545			2.44	0.24601	0.25141	0.49065
		2.48	0.36567	2.48	0.36567			2.48	0.63758	0.2544	0.74435			2.48	0.34189	0.2544	0.58307			2.48	0.23857	0.2544	0.48765
		2.52	0.35992	2.52	0.35992			2.52	0.62964	0.2574	0.74289			2.52	0.33236	0.2574	0.58071			2.52	0.24569	0.2574	0.48469
		2.56	0.36745	2.56	0.36745			2.56	0.63842	0.26039	0.74144			2.56	0.37114	0.26039	0.57837			2.56	0.23686	0.26039	0.48176
		2.6	0.37233	2.6	0.37233			2.6	0.62997	0.26338	0.74002			2.6	0.35912	0.26338	0.57605			2.6	0.23591	0.26338	0.47887
		2.64	0.37851	2.64	0.37851			2.64	0.64112	0.26638	0.73862			2.64	0.30764	0.26638	0.57376			2.64	0.22793	0.26638	0.47602
		2.68	0.3662	2.68	0.3662			2.68	0.644	0.26937	0.73724			2.68	0.30084	0.26937	0.5715			2.68	0.23367	0.26937	0.4732
		2.72	0.36813	2.72	0.36813			2.72	0.62845	0.27236	0.73587			2.72	0.30492	0.27236	0.56925			2.72	0.22942	0.27236	0.47042
		2.76	0.37209	2.76	0.37209			2.76	0.63487	0.27536	0.73453			2.76	0.32669	0.27536	0.56703			2.76	0.2341	0.27536	0.46767
		2.8	0.37232	2.8	0.37232			2.8	0.63031	0.27835	0.7332			2.8	0.34915	0.27835	0.56483			2.8	0.23431	0.27835	0.46496
		2.84	0.37996	2.84	0.37996			2.84	0.63014	0.28134	0.7319			2.84	0.31966	0.28134	0.56265			2.84	0.22931	0.28134	0.46228
		2.88	0.36497	2.88	0.36497			2.88	0.62727	0.28433	0.73061			2.88	0.3124	0.28433	0.56049			2.88	0.22867	0.28433	0.45963
		2.92	0.36617	2.92	0.36617			2.92	0.62879	0.28733	0.72933			2.92	0.31694	0.28733	0.55836			2.92	0.23304	0.28733	0.45702
		2.94	0.36836	2.94	0.36836			2.99	0.64248	0.29032	0.72808			2.99	0.34937	0.29032	0.55624			2.99	0.23208	0.29032	0.45444
		2.99	0.37748	2.99	0.37748			3	-0.05398	0.29331	0.72684			3	-0.11636	0.29331	0.55415			3	-0.12585	0.29331	0.45189
		3	-0.08708	3	-0.08708			3.04	-0.02602	0.29631	0.72562			3.08	-0.049	0.29631	0.55208			3.08	-0.0287	0.29631	0.44937
		3.04	-0.03691	3.04	-0.03691			3.08	-0.01981	0.2993	0.72442			3.12	-0.01317	0.2993	0.55003			3.12	-0.01936	0.2993	0.44689
		3.08	-0.01674	3.08	-0.01674			3.12	-0.00849	0.30229	0.72324			3.16	-0.00773	0.30229	0.548			3.16	-0.01319	0.30229	0.44443
		3.12	-0.02174	3.12	-0.02174			3.16	0.00925	0.30529	0.72207			3.2	-0.01726	0.30529	0.54599			3.2	-0.01638	0.30529	0.44201
		3.16	-0.01258	3.16	-0.01258			3.2	-0.01947	0.30828	0.72091			3.24	-0.00773	0.30828	0.544			3.24	-0.01893	0.30828	0.43961
		3.2	-0.01497	3.2	-0.01497			3.24	-0.00545	0.31127	0.71978			3.28	-0.04424	0.31127	0.54203			3.28	-0.00961	0.31127	0.43725
		3.24	-0.00457	3.24	-0.00457			3.28	-0.02977	0.31426	0.71866			3.32	-0.02134	0.31426	0.54008			3.32	-0.00711	0.31426	0.43491
		3.28	-0.0055	3.28	-0.0055			3.32	-0.00798	0.31726	0.71755			3.36	0.01313	0.31726	0.53814			3.36	-0.0106	0.31726	0.43261
		3.32	-0.00527	3.32	-0.00527			3.36	-0.00849	0.32025	0.71646			3.4	0.00111	0.32025	0.53623			3.4	-0.01266	0.32025	0.43033
		3.36	-0.00557	3.36	-0.00557			3.4	-0.01288	0.32324	0.71538			3.44	0.000206821	0.32324	0.53434			3.44	-0.00794	0.32324	0.42808
		3.4	-0.00519	3.4	-0.00519			3.44	0.003	0.32624	0.71432			3.48	-0.00841	0.32624	0.53247			3.48	-0.00794	0.32624	0.42586
		3.44	0.00659	3.44	0.00659			3.48	0.01517	0.32923	0.71328			3.52	-0.00251	0.32923	0.53061			3.52	-0.00836	0.32923	0.42367
		3.48	-0.00573	3.48	-0.00573			3.52	-0.01051	0.33222	0.71225			3.56	-0.0261	0.33222	0.52878			3.56	-0.01276	0.33222	0.4215
		3.52	0.0079	3.52	0.0079			3.56	-0.00663	0.33522	0.71123			3.6	0.04919	0.33522	0.52696			3.6	-0.00944	0.33522	0.41937
		3.56	-0.01196	3.56	-0.01196			3.6	-0.00629	0.33821	0.71023			3.64	0.06098	0.33821	0.52516			3.64	-0.01027	0.33821	0.41725
		3.6	-0.00796	3.6	-0.00796			3.64	-0.02285	0.3412	0.70924			3.68	0.0408	0.3412	0.52338			3.68	0.00311	0.3412	0.41517
		3.64	-0.00488	3.64	-0.00488			3.68	-0.01423	0.34419	0.70826			3.72	-0.02927	0.34419	0.52161			3.72	-0.00238	0.34419	0.41311
		3.68	0.00243	3.68	0.00243			3.72	-0.00257	0.34719	0.7073			3.76	0.03082	0.34719	0.51987			3.76	-0.00844	0.34719	0.41107
		3.72	0.00782	3.72	0.00782			3.76	0.00706	0.35018	0.70635			3.8	0.03377	0.35018	0.51814			3.8	-0.00396	0.35018	0.40907
		3.76	0.00775	3.76	0.00775			3.8	-0.01507	0.35317	0.70542			3.84	0.02243	0.35317	0.51643			3.84	-0.00479	0.35317	0.40708
		3.8	0.0139	3.8	0.0139			3.84	-0.01237	0.35617	0.7045			3.88	-0.0134	0.35617	0.51473			3.88	-0.00437	0.35617	0.40512
		3.84	-0.00326	3.84	-0.00326			3.88	-0.01355	0.35916	0.70359			3.92	-0.00229	0.35916	0.51306			3.92	-0.0042	0.35916	0.40319
		3.88	0.000662232	3.88	0.000662232			3.92	-0.00984	0.36215	0.70269			3.96	-0.00977	0.36215	0.5114			3.96	0.00244	0.36215	0.40128
		3.92	-0.00904	3.92	-0.00904			3.96	-0.00291	0.36515	0.70181			4	0.03717	0.36515	0.50975			4	-0.0052	0.36515	0.39939
		3.96	0.00336	3.96	0.00336			4	-0.01947	0.36814	0.70093					0.36814	0.50812					0.36814	0.39753
		4	0.00844	4	0.00844					0.37113	0.70007					0.37113	0.50651					0.37113	0.39569
										0.37412	0.69923					0.37412	0.50492					0.37412	0.39387
										0.37712	0.69839					0.37712	0.50334					0.37712	0.39208
										0.38011	0.69757					0.38011	0.50178					0.38011	0.3903
										0.3831	0.69675					0.3831	0.50023					0.3831	0.38855
										0.3861	0.69595					0.3861	0.4987					0.3861	0.38682
										0.38909	0.69516					0.38909	0.49718					0.38909	0.38512
										0.39208	0.69438					0.39208	0.49568					0.39208	0.38343
										0.39508	0.69361					0.39508	0.49419					0.39508	0.38177
										0.39807	0.69285					0.39807	0.49272					0.39807	0.38012
										0.40106	0.69211					0.40106	0.49126					0.40106	0.3785
										0.40405	0.69137					0.40405	0.48982					0.40405	0.3769
										0.40705	0.69064					0.40705	0.48839					0.40705	0.37531
										0.41004	0.68992					0.41004	0.48698					0.41004	0.37375
										0.41303	0.68922					0.41303	0.48558					0.41303	0.37221
										0.41603	0.68852					0.41603	0.48419					0.41603	0.37068
										0.41902	0.68783					0.41902	0.48282					0.41902	0.36918
										0.42201	0.68715					0.42201	0.48146					0.42201	0.36769
										0.42501	0.68649					0.42501	0.48012					0.42501	0.36622
										0.428	0.68583					0.428	0.47879					0.428	0.36477
										0.43099	0.68518					0.43099	0.47747					0.43099	0.36334
										0.43398	0.68454					0.43398	0.47617					0.43398	0.36192
										0.43698	0.6839					0.43698	0.47488					0.43698	0.36053
										0.43997	0.68328					0.43997	0.4736					0.43997	0.35915
										0.44296	0.68267					0.44296	0.47233					0.44296	0.35778
										0.44596	0.68206					0.44596	0.47108					0.44596	0.35644
										0.44895	0.68146					0.44895	0.46984					0.44895	0.35511
										0.45194	0.68087					0.45194	0.46861					0.45194	0.3538
										0.45493	0.68029					0.45493	0.46739					0.45493	0.3525
										0.45793	0.67972					0.45793	0.46619					0.45793	0.35122
										0.46092	0.67915					0.46092	0.465					0.46092	0.34996
										0.46391	0.67859					0.46391	0.46382					0.46391	0.34871
										0.46691	0.67804					0.46691	0.46265					0.46691	0.34748
										0.4699	0.6775					0.4699	0.4615					0.4699	0.34626
										0.47289	0.67697					0.47289	0.46035					0.47289	0.34506
										0.47589	0.67644					0.47589	0.45922					0.47589	0.34387
										0.47888	0.67592					0.47888	0.4581					0.47888	0.3427
										0.48187	0.67541					0.48187	0.45699					0.48187	0.34154
										0.48486	0.6749					0.48486	0.45589					0.48486	0.3404
										0.48786	0.6744					0.48786	0.4548					0.48786	0.33927
										0.49085	0.67391					0.49085	0.45372					0.49085	0.33816
										0.49384	0.67343					0.49384	0.45265					0.49384	0.33706
										0.49684	0.67295					0.49684	0.4516					0.49684	0.33597
										0.49983	0.67248					0.49983	0.45055					0.49983	0.33489
										0.50282	0.67201					0.50282	0.44952					0.50282	0.33383
										0.50582	0.67155					0.50582	0.44849					0.50582	0.33279
										0.50881	0.6711					0.50881	0.44748					0.50881	0.33175
										0.5118	0.67066					0.5118	0.44647					0.5118	0.33073
										0.51479	0.67022					0.51479	0.44548					0.51479	0.32972
										0.51779	0.66978					0.51779	0.4445					0.51779	0.32873
										0.52078	0.66936					0.52078	0.44352					0.52078	0.32774
										0.52377	0.66893					0.52377	0.44256					0.52377	0.32677
										0.52677	0.66852					0.52677	0.4416					0.52677	0.32581
										0.52976	0.66811					0.52976	0.44066					0.52976	0.32487
										0.53275	0.6677					0.53275	0.43972					0.53275	0.32393
										0.53575	0.66731					0.53575	0.43879					0.53575	0.32301
										0.53874	0.66691					0.53874	0.43788					0.53874	0.32209
										0.54173	0.66653					0.54173	0.43697					0.54173	0.32119
										0.54472	0.66614					0.54472	0.43607					0.54472	0.3203
										0.54772	0.66577					0.54772	0.43518					0.54772	0.31943
										0.55071	0.66539					0.55071	0.4343					0.55071	0.31856
										0.5537	0.66503					0.5537	0.43342					0.5537	0.3177
										0.5567	0.66467					0.5567	0.43256					0.5567	0.31685
										0.55969	0.66431					0.55969	0.43171					0.55969	0.31602
										0.56268	0.66396					0.56268	0.43086					0.56268	0.31519
										0.56568	0.66361					0.56568	0.43002					0.56568	0.31438
										0.56867	0.66327					0.56867	0.42919					0.56867	0.31357
										0.57166	0.66293					0.57166	0.42837					0.57166	0.31278
										0.57465	0.6626					0.57465	0.42756					0.57465	0.31199
										0.57765	0.66227					0.57765	0.42675					0.57765	0.31122
										0.58064	0.66195					0.58064	0.42596					0.58064	0.31045
										0.58363	0.66163					0.58363	0.42517					0.58363	0.3097
										0.58663	0.66132					0.58663	0.42439					0.58663	0.30895
										0.58962	0.66101					0.58962	0.42361					0.58962	0.30821
										0.59261	0.6607					0.59261	0.42285					0.59261	0.30748
										0.59561	0.6604					0.59561	0.42209					0.59561	0.30677
										0.5986	0.6601					0.5986	0.42134					0.5986	0.30606
										0.60159	0.65981					0.60159	0.4206					0.60159	0.30535
										0.60458	0.65952					0.60458	0.41986					0.60458	0.30466
										0.60758	0.65923					0.60758	0.41913					0.60758	0.30398
										0.61057	0.65895					0.61057	0.41841					0.61057	0.3033
										0.61356	0.65868					0.61356	0.4177					0.61356	0.30264
										0.61656	0.6584					0.61656	0.41699					0.61656	0.30198
										0.61955	0.65813					0.61955	0.41629					0.61955	0.30133
										0.62254	0.65787					0.62254	0.4156					0.62254	0.30068
										0.62554	0.65761					0.62554	0.41492					0.62554	0.30005
										0.62853	0.65735					0.62853	0.41424					0.62853	0.29942
										0.63152	0.65709					0.63152	0.41357					0.63152	0.2988
										0.63451	0.65684					0.63451	0.4129					0.63451	0.29819
										0.63751	0.65659					0.63751	0.41224					0.63751	0.29759
										0.6405	0.65635					0.6405	0.41159					0.6405	0.29699
										0.64349	0.65611					0.64349	0.41095					0.64349	0.29641
										0.64649	0.65587					0.64649	0.41031					0.64649	0.29582
										0.64948	0.65564					0.64948	0.40968					0.64948	0.29525
										0.65247	0.6554					0.65247	0.40905					0.65247	0.29468
										0.65547	0.65518					0.65547	0.40843					0.65547	0.29412
										0.65846	0.65495					0.65846	0.40782					0.65846	0.29357
										0.66145	0.65473					0.66145	0.40721					0.66145	0.29303
										0.66444	0.65451					0.66444	0.40661					0.66444	0.29249
										0.66744	0.6543					0.66744	0.40601					0.66744	0.29195
										0.67043	0.65408					0.67043	0.40542					0.67043	0.29143
										0.67342	0.65387					0.67342	0.40484					0.67342	0.29091
										0.67642	0.65367					0.67642	0.40426					0.67642	0.2904
										0.67941	0.65346					0.67941	0.40369					0.67941	0.28989
										0.6824	0.65326					0.6824	0.40312					0.6824	0.28939
										0.6854	0.65306					0.6854	0.40256					0.6854	0.2889
										0.68839	0.65287					0.68839	0.40201					0.68839	0.28841
										0.69138	0.65268					0.69138	0.40146					0.69138	0.28793
										0.69437	0.65249					0.69437	0.40092					0.69437	0.28745
										0.69737	0.6523					0.69737	0.40038					0.69737	0.28698
										0.70036	0.65211					0.70036	0.39984					0.70036	0.28652
										0.70335	0.65193					0.70335	0.39932					0.70335	0.28606
										0.70635	0.65175					0.70635	0.39879					0.70635	0.28561
										0.70934	0.65157					0.70934	0.39828					0.70934	0.28516
										0.71233	0.6514					0.71233	0.39777					0.71233	0.28472
										0.71533	0.65123					0.71533	0.39726					0.71533	0.28428
										0.71832	0.65106					0.71832	0.39676					0.71832	0.28385
										0.72131	0.65089					0.72131	0.39626					0.72131	0.28343
										0.7243	0.65072					0.7243	0.39577					0.7243	0.28301
										0.7273	0.65056					0.7273	0.39528					0.7273	0.2826
										0.73029	0.6504					0.73029	0.3948					0.73029	0.28219
										0.73328	0.65024					0.73328	0.39432					0.73328	0.28178
										0.73628	0.65009					0.73628	0.39385					0.73628	0.28138
										0.73927	0.64993					0.73927	0.39338					0.73927	0.28099
										0.74226	0.64978					0.74226	0.39292					0.74226	0.2806
										0.74526	0.64963					0.74526	0.39246					0.74526	0.28022
										0.74825	0.64948					0.74825	0.39201					0.74825	0.27984
										0.75124	0.64934					0.75124	0.39156					0.75124	0.27946
										0.75423	0.64919					0.75423	0.39111					0.75423	0.27909
										0.75723	0.64905					0.75723	0.39067					0.75723	0.27873
										0.76022	0.64891					0.76022	0.39024					0.76022	0.27836
										0.76321	0.64877					0.76321	0.38981					0.76321	0.27801
										0.76621	0.64864					0.76621	0.38938					0.76621	0.27766
										0.7692	0.6485					0.7692	0.38896					0.7692	0.27731
										0.77219	0.64837					0.77219	0.38854					0.77219	0.27697
										0.77519	0.64824					0.77519	0.38812					0.77519	0.27663
										0.77818	0.64811					0.77818	0.38771					0.77818	0.27629
										0.78117	0.64799					0.78117	0.38731					0.78117	0.27596
										0.78416	0.64786					0.78416	0.3869					0.78416	0.27563
										0.78716	0.64774					0.78716	0.38651					0.78716	0.27531
										0.79015	0.64762					0.79015	0.38611					0.79015	0.27499
										0.79314	0.6475					0.79314	0.38572					0.79314	0.27468
										0.79614	0.64738					0.79614	0.38534					0.79614	0.27437
										0.79913	0.64726					0.79913	0.38495					0.79913	0.27406
										0.80212	0.64715					0.80212	0.38457					0.80212	0.27376
										0.80512	0.64703					0.80512	0.3842					0.80512	0.27346
										0.80811	0.64692					0.80811	0.38383					0.80811	0.27316
										0.8111	0.64681					0.8111	0.38346					0.8111	0.27287
										0.81409	0.6467					0.81409	0.3831					0.81409	0.27258
										0.81709	0.6466					0.81709	0.38274					0.81709	0.2723
										0.82008	0.64649					0.82008	0.38238					0.82008	0.27202
										0.82307	0.64639					0.82307	0.38203					0.82307	0.27174
										0.82607	0.64628					0.82607	0.38168					0.82607	0.27147
										0.82906	0.64618					0.82906	0.38133					0.82906	0.2712
										0.83205	0.64608					0.83205	0.38099					0.83205	0.27093
										0.83505	0.64598					0.83505	0.38065					0.83505	0.27066
										0.83804	0.64589					0.83804	0.38032					0.83804	0.2704
										0.84103	0.64579					0.84103	0.37998					0.84103	0.27015
										0.84402	0.6457					0.84402	0.37966					0.84402	0.26989
										0.84702	0.6456					0.84702	0.37933					0.84702	0.26964
										0.85001	0.64551					0.85001	0.37901					0.85001	0.26939
										0.853	0.64542					0.853	0.37869					0.853	0.26915
										0.856	0.64533					0.856	0.37837					0.856	0.26891
										0.85899	0.64524					0.85899	0.37806					0.85899	0.26867
										0.86198	0.64516					0.86198	0.37775					0.86198	0.26843
										0.86497	0.64507					0.86497	0.37744					0.86497	0.2682
										0.86797	0.64499					0.86797	0.37714					0.86797	0.26797
										0.87096	0.6449					0.87096	0.37684					0.87096	0.26774
										0.87395	0.64482					0.87395	0.37654					0.87395	0.26752
										0.87695	0.64474					0.87695	0.37625					0.87695	0.2673
										0.87994	0.64466					0.87994	0.37596					0.87994	0.26708
										0.88293	0.64458					0.88293	0.37567					0.88293	0.26686
										0.88593	0.6445					0.88593	0.37538					0.88593	0.26665
										0.88892	0.64443					0.88892	0.3751					0.88892	0.26644
										0.89191	0.64435					0.89191	0.37482					0.89191	0.26623
										0.8949	0.64428					0.8949	0.37454					0.8949	0.26602
										0.8979	0.6442					0.8979	0.37427					0.8979	0.26582
										0.90089	0.64413					0.90089	0.374					0.90089	0.26562
										0.90388	0.64406					0.90388	0.37373					0.90388	0.26542
										0.90688	0.64399					0.90688	0.37346					0.90688	0.26523
										0.90987	0.64392					0.90987	0.3732					0.90987	0.26504
										0.91286	0.64385					0.91286	0.37294					0.91286	0.26484
										0.91586	0.64378					0.91586	0.37268					0.91586	0.26466
										0.91885	0.64372					0.91885	0.37242					0.91885	0.26447
										0.92184	0.64365					0.92184	0.37217					0.92184	0.26429
										0.92483	0.64358					0.92483	0.37192					0.92483	0.26411
										0.92783	0.64352					0.92783	0.37167					0.92783	0.26393
										0.93082	0.64346					0.93082	0.37142					0.93082	0.26375
										0.93381	0.6434					0.93381	0.37118					0.93381	0.26358
										0.93681	0.64333					0.93681	0.37094					0.93681	0.2634
										0.9398	0.64327					0.9398	0.3707					0.9398	0.26323
										0.94279	0.64321					0.94279	0.37047					0.94279	0.26307
										0.94579	0.64316					0.94579	0.37023					0.94579	0.2629
										0.94878	0.6431					0.94878	0.37					0.94878	0.26274
										0.95177	0.64304					0.95177	0.36977					0.95177	0.26257
										0.95476	0.64298					0.95476	0.36955					0.95476	0.26241
										0.95776	0.64293					0.95776	0.36932					0.95776	0.26226
										0.96075	0.64287					0.96075	0.3691					0.96075	0.2621
										0.96374	0.64282					0.96374	0.36888					0.96374	0.26195
										0.96674	0.64277					0.96674	0.36866					0.96674	0.26179
										0.96973	0.64271					0.96973	0.36845					0.96973	0.26164
										0.97272	0.64266					0.97272	0.36823					0.97272	0.26149
										0.97572	0.64261					0.97572	0.36802					0.97572	0.26135
										0.97871	0.64256					0.97871	0.36781					0.97871	0.2612
										0.9817	0.64251					0.9817	0.3676					0.9817	0.26106
										0.98469	0.64246					0.98469	0.3674					0.98469	0.26092
										0.98769	0.64241					0.98769	0.3672					0.98769	0.26078
										0.99068	0.64237					0.99068	0.367					0.99068	0.26064
										0.99367	0.64232					0.99367	0.3668					0.99367	0.26051
										0.99667	0.64227					0.99667	0.3666					0.99667	0.26037
										0.99966	0.64223					0.99966	0.36641					0.99966	0.26024
										1.00265	0.64218					1.00265	0.36621					1.00265	0.26011
										1.00565	0.64214					1.00565	0.36602					1.00565	0.25998
										1.00864	0.64209					1.00864	0.36583					1.00864	0.25985
										1.01163	0.64205					1.01163	0.36564					1.01163	0.25973
										1.01462	0.64201					1.01462	0.36546					1.01462	0.2596
										1.01762	0.64197					1.01762	0.36528					1.01762	0.25948
										1.02061	0.64192					1.02061	0.36509					1.02061	0.25936
										1.0236	0.64188					1.0236	0.36491					1.0236	0.25924
										1.0266	0.64184					1.0266	0.36474					1.0266	0.25912
										1.02959	0.6418					1.02959	0.36456					1.02959	0.259
										1.03258	0.64176					1.03258	0.36439					1.03258	0.25889
										1.03558	0.64173					1.03558	0.36421					1.03558	0.25877
										1.03857	0.64169					1.03857	0.36404					1.03857	0.25866
										1.04156	0.64165					1.04156	0.36387					1.04156	0.25855
										1.04455	0.64161					1.04455	0.3637					1.04455	0.25844
										1.04755	0.64158					1.04755	0.36354					1.04755	0.25833
										1.05054	0.64154					1.05054	0.36337					1.05054	0.25822
										1.05353	0.64151					1.05353	0.36321					1.05353	0.25812
										1.05653	0.64147					1.05653	0.36305					1.05653	0.25801
										1.05952	0.64144					1.05952	0.36289					1.05952	0.25791
										1.06251	0.6414					1.06251	0.36273					1.06251	0.25781
										1.06551	0.64137					1.06551	0.36258					1.06551	0.25771
										1.0685	0.64133					1.0685	0.36242					1.0685	0.25761
										1.07149	0.6413					1.07149	0.36227					1.07149	0.25751
										1.07448	0.64127					1.07448	0.36212					1.07448	0.25741
										1.07748	0.64124					1.07748	0.36197					1.07748	0.25732
										1.08047	0.64121					1.08047	0.36182					1.08047	0.25722
										1.08346	0.64118					1.08346	0.36167					1.08346	0.25713
										1.08646	0.64115					1.08646	0.36153					1.08646	0.25704
										1.08945	0.64112					1.08945	0.36138					1.08945	0.25695
										1.09244	0.64109					1.09244	0.36124					1.09244	0.25686
										1.09544	0.64106					1.09544	0.3611					1.09544	0.25677
										1.09843	0.64103					1.09843	0.36096					1.09843	0.25668
										1.10142	0.641					1.10142	0.36082					1.10142	0.25659
										1.10441	0.64097					1.10441	0.36068					1.10441	0.25651
										1.10741	0.64094					1.10741	0.36055					1.10741	0.25643
										1.1104	0.64092					1.1104	0.36041					1.1104	0.25634
										1.11339	0.64089					1.11339	0.36028					1.11339	0.25626
										1.11639	0.64086					1.11639	0.36015					1.11639	0.25618
										1.11938	0.64084					1.11938	0.36002					1.11938	0.2561
										1.12237	0.64081					1.12237	0.35989					1.12237	0.25602
										1.12537	0.64079					1.12537	0.35976					1.12537	0.25594
										1.12836	0.64076					1.12836	0.35963					1.12836	0.25586
										1.13135	0.64074					1.13135	0.35951					1.13135	0.25579
										1.13434	0.64071					1.13434	0.35938					1.13434	0.25571
										1.13734	0.64069					1.13734	0.35926					1.13734	0.25564
										1.14033	0.64066					1.14033	0.35914					1.14033	0.25556
										1.14332	0.64064					1.14332	0.35902					1.14332	0.25549
										1.14632	0.64062					1.14632	0.3589					1.14632	0.25542
										1.14931	0.6406					1.14931	0.35878					1.14931	0.25535
										1.1523	0.64057					1.1523	0.35867					1.1523	0.25528
										1.1553	0.64055					1.1553	0.35855					1.1553	0.25521
										1.15829	0.64053					1.15829	0.35844					1.15829	0.25514
										1.16128	0.64051					1.16128	0.35832					1.16128	0.25507
										1.16427	0.64049					1.16427	0.35821					1.16427	0.25501
										1.16727	0.64047					1.16727	0.3581					1.16727	0.25494
										1.17026	0.64044					1.17026	0.35799					1.17026	0.25488
										1.17325	0.64042					1.17325	0.35788					1.17325	0.25481
										1.17625	0.6404					1.17625	0.35777					1.17625	0.25475
										1.17924	0.64038					1.17924	0.35767					1.17924	0.25469
										1.18223	0.64037					1.18223	0.35756					1.18223	0.25462
										1.18523	0.64035					1.18523	0.35746					1.18523	0.25456
										1.18822	0.64033					1.18822	0.35735					1.18822	0.2545
										1.19121	0.64031					1.19121	0.35725					1.19121	0.25444
										1.1942	0.64029					1.1942	0.35715					1.1942	0.25439
										1.1972	0.64027					1.1972	0.35705					1.1972	0.25433
										1.20019	0.64025					1.20019	0.35695					1.20019	0.25427
										1.20318	0.64024					1.20318	0.35685					1.20318	0.25421
										1.20618	0.64022					1.20618	0.35675					1.20618	0.25416
										1.20917	0.6402					1.20917	0.35666					1.20917	0.2541
										1.21216	0.64018					1.21216	0.35656					1.21216	0.25405
										1.21516	0.64017					1.21516	0.35647					1.21516	0.25399
										1.21815	0.64015					1.21815	0.35637					1.21815	0.25394
										1.22114	0.64014					1.22114	0.35628					1.22114	0.25389
										1.22413	0.64012					1.22413	0.35619					1.22413	0.25384
										1.22713	0.6401					1.22713	0.3561					1.22713	0.25379
										1.23012	0.64009					1.23012	0.35601					1.23012	0.25374
										1.23311	0.64007					1.23311	0.35592					1.23311	0.25369
										1.23611	0.64006					1.23611	0.35583					1.23611	0.25364
										1.2391	0.64004					1.2391	0.35575					1.2391	0.25359
										1.24209	0.64003					1.24209	0.35566					1.24209	0.25354
										1.24509	0.64001					1.24509	0.35557					1.24509	0.25349
										1.24808	0.64					1.24808	0.35549					1.24808	0.25345
										1.25107	0.63998					1.25107	0.35541					1.25107	0.2534
										1.25406	0.63997					1.25406	0.35532					1.25406	0.25335
										1.25706	0.63996					1.25706	0.35524					1.25706	0.25331
										1.26005	0.63994					1.26005	0.35516					1.26005	0.25326
										1.26304	0.63993					1.26304	0.35508					1.26304	0.25322
										1.26604	0.63992					1.26604	0.355					1.26604	0.25318
										1.26903	0.6399					1.26903	0.35492					1.26903	0.25313
										1.27202	0.63989					1.27202	0.35484					1.27202	0.25309
										1.27502	0.63988					1.27502	0.35476					1.27502	0.25305
										1.27801	0.63987					1.27801	0.35469					1.27801	0.25301
										1.281	0.63985					1.281	0.35461					1.281	0.25297
										1.28399	0.63984					1.28399	0.35454					1.28399	0.25293
										1.28699	0.63983					1.28699	0.35446					1.28699	0.25289
										1.28998	0.63982					1.28998	0.35439					1.28998	0.25285
										1.29297	0.63981					1.29297	0.35432					1.29297	0.25281
										1.29597	0.63979					1.29597	0.35425					1.29597	0.25277
										1.29896	0.63978					1.29896	0.35417					1.29896	0.25273
										1.30195	0.63977					1.30195	0.3541					1.30195	0.2527
										1.30494	0.63976					1.30494	0.35403					1.30494	0.25266
										1.30794	0.63975					1.30794	0.35396					1.30794	0.25262
										1.31093	0.63974					1.31093	0.3539					1.31093	0.25259
										1.31392	0.63973					1.31392	0.35383					1.31392	0.25255
										1.31692	0.63972					1.31692	0.35376					1.31692	0.25252
										1.31991	0.63971					1.31991	0.35369					1.31991	0.25248
										1.3229	0.6397					1.3229	0.35363					1.3229	0.25245
										1.3259	0.63969					1.3259	0.35356					1.3259	0.25241
										1.32889	0.63968					1.32889	0.3535					1.32889	0.25238
										1.33188	0.63967					1.33188	0.35343					1.33188	0.25235
										1.33487	0.63966					1.33487	0.35337					1.33487	0.25231
										1.33787	0.63965					1.33787	0.35331					1.33787	0.25228
										1.34086	0.63964					1.34086	0.35325					1.34086	0.25225
										1.34385	0.63963					1.34385	0.35319					1.34385	0.25222
										1.34685	0.63962					1.34685	0.35313					1.34685	0.25219
										1.34984	0.63961					1.34984	0.35307					1.34984	0.25216
										1.35283	0.6396					1.35283	0.35301					1.35283	0.25213
										1.35583	0.6396					1.35583	0.35295					1.35583	0.2521
										1.35882	0.63959					1.35882	0.35289					1.35882	0.25207
										1.36181	0.63958					1.36181	0.35283					1.36181	0.25204
										1.3648	0.63957					1.3648	0.35277					1.3648	0.25201
										1.3678	0.63956					1.3678	0.35272					1.3678	0.25198
										1.37079	0.63955					1.37079	0.35266					1.37079	0.25195
										1.37378	0.63955					1.37378	0.35261					1.37378	0.25193
										1.37678	0.63954					1.37678	0.35255					1.37678	0.2519
										1.37977	0.63953					1.37977	0.3525					1.37977	0.25187
										1.38276	0.63952					1.38276	0.35244					1.38276	0.25184
										1.38576	0.63952					1.38576	0.35239					1.38576	0.25182
										1.38875	0.63951					1.38875	0.35234					1.38875	0.25179
										1.39174	0.6395					1.39174	0.35228					1.39174	0.25177
										1.39473	0.63949					1.39473	0.35223					1.39473	0.25174
										1.39773	0.63949					1.39773	0.35218					1.39773	0.25172
										1.40072	0.63948					1.40072	0.35213					1.40072	0.25169
										1.40371	0.63947					1.40371	0.35208					1.40371	0.25167
										1.40671	0.63947					1.40671	0.35203					1.40671	0.25164
										1.4097	0.63946					1.4097	0.35198					1.4097	0.25162
										1.41269	0.63945					1.41269	0.35193					1.41269	0.2516
										1.41569	0.63945					1.41569	0.35188					1.41569	0.25157
										1.41868	0.63944					1.41868	0.35184					1.41868	0.25155
										1.42167	0.63943					1.42167	0.35179					1.42167	0.25153
										1.42466	0.63943					1.42466	0.35174					1.42466	0.2515
										1.42766	0.63942					1.42766	0.3517					1.42766	0.25148
										1.43065	0.63941					1.43065	0.35165					1.43065	0.25146
										1.43364	0.63941					1.43364	0.35161					1.43364	0.25144
										1.43664	0.6394					1.43664	0.35156					1.43664	0.25142
										1.43963	0.6394					1.43963	0.35152					1.43963	0.2514
										1.44262	0.63939					1.44262	0.35147					1.44262	0.25138
										1.44562	0.63939					1.44562	0.35143					1.44562	0.25136
										1.44861	0.63938					1.44861	0.35139					1.44861	0.25134
										1.4516	0.63937					1.4516	0.35134					1.4516	0.25132
										1.45459	0.63937					1.45459	0.3513					1.45459	0.2513
										1.45759	0.63936					1.45759	0.35126					1.45759	0.25128
										1.46058	0.63936					1.46058	0.35122					1.46058	0.25126
										1.46357	0.63935					1.46357	0.35118					1.46357	0.25124
										1.46657	0.63935					1.46657	0.35114					1.46657	0.25122
										1.46956	0.63934					1.46956	0.3511					1.46956	0.2512
										1.47255	0.63934					1.47255	0.35106					1.47255	0.25118
										1.47555	0.63933					1.47555	0.35102					1.47555	0.25116
										1.47854	0.63933					1.47854	0.35098					1.47854	0.25115
										1.48153	0.63932					1.48153	0.35094					1.48153	0.25113
										1.48452	0.63932					1.48452	0.3509					1.48452	0.25111
										1.48752	0.63931					1.48752	0.35086					1.48752	0.25109
										1.49051	0.63931					1.49051	0.35083					1.49051	0.25108
										1.4935	0.6393					1.4935	0.35079					1.4935	0.25106
										1.4965	0.6393					1.4965	0.35075					1.4965	0.25104
										1.49949	0.6393					1.49949	0.35072					1.49949	0.25103
										1.50248	0.63929					1.50248	0.35068					1.50248	0.25101
										1.50548	0.63929					1.50548	0.35064					1.50548	0.251
										1.50847	0.63928					1.50847	0.35061					1.50847	0.25098
										1.51146	0.63928					1.51146	0.35057					1.51146	0.25096
										1.51445	0.63927					1.51445	0.35054					1.51445	0.25095
										1.51745	0.63927					1.51745	0.3505					1.51745	0.25093
										1.52044	0.63927					1.52044	0.35047					1.52044	0.25092
										1.52343	0.63926					1.52343	0.35044					1.52343	0.2509
										1.52643	0.63926					1.52643	0.3504					1.52643	0.25089
										1.52942	0.63925					1.52942	0.35037					1.52942	0.25087
										1.53241	0.63925					1.53241	0.35034					1.53241	0.25086
										1.53541	0.63925					1.53541	0.35031					1.53541	0.25085
										1.5384	0.63924					1.5384	0.35027					1.5384	0.25083
										1.54139	0.63924					1.54139	0.35024					1.54139	0.25082
										1.54438	0.63924					1.54438	0.35021					1.54438	0.25081
										1.54738	0.63923					1.54738	0.35018					1.54738	0.25079
										1.55037	0.63923					1.55037	0.35015					1.55037	0.25078
										1.55336	0.63923					1.55336	0.35012					1.55336	0.25077
										1.55636	0.63922					1.55636	0.35009					1.55636	0.25075
										1.55935	0.63922					1.55935	0.35006					1.55935	0.25074
										1.56234	0.63922					1.56234	0.35003					1.56234	0.25073
										1.56534	0.63921					1.56534	0.35					1.56534	0.25072
										1.56833	0.63921					1.56833	0.34997					1.56833	0.2507
										1.57132	0.63921					1.57132	0.34994					1.57132	0.25069
										1.57431	0.6392					1.57431	0.34992					1.57431	0.25068
										1.57731	0.6392					1.57731	0.34989					1.57731	0.25067
										1.5803	0.6392					1.5803	0.34986					1.5803	0.25066
										1.58329	0.63919					1.58329	0.34983					1.58329	0.25064
										1.58629	0.63919					1.58629	0.34981					1.58629	0.25063
										1.58928	0.63919					1.58928	0.34978					1.58928	0.25062
										1.59227	0.63919					1.59227	0.34975					1.59227	0.25061
										1.59527	0.63918					1.59527	0.34973					1.59527	0.2506
										1.59826	0.63918					1.59826	0.3497					1.59826	0.25059
										1.60125	0.63918					1.60125	0.34967					1.60125	0.25058
										1.60424	0.63917					1.60424	0.34965					1.60424	0.25057
										1.60724	0.63917					1.60724	0.34962					1.60724	0.25056
										1.61023	0.63917					1.61023	0.3496					1.61023	0.25055
										1.61322	0.63917					1.61322	0.34957					1.61322	0.25054
										1.61622	0.63916					1.61622	0.34955					1.61622	0.25053
										1.61921	0.63916					1.61921	0.34952					1.61921	0.25052
										1.6222	0.63916					1.6222	0.3495					1.6222	0.25051
										1.6252	0.63916					1.6252	0.34948					1.6252	0.2505
										1.62819	0.63915					1.62819	0.34945					1.62819	0.25049
										1.63118	0.63915					1.63118	0.34943					1.63118	0.25048
										1.63417	0.63915					1.63417	0.34941					1.63417	0.25047
										1.63717	0.63915					1.63717	0.34938					1.63717	0.25046
										1.64016	0.63914					1.64016	0.34936					1.64016	0.25045
										1.64315	0.63914					1.64315	0.34934					1.64315	0.25044
										1.64615	0.63914					1.64615	0.34932					1.64615	0.25043
										1.64914	0.63914					1.64914	0.34929					1.64914	0.25042
										1.65213	0.63914					1.65213	0.34927					1.65213	0.25042
										1.65513	0.63913					1.65513	0.34925					1.65513	0.25041
										1.65812	0.63913					1.65812	0.34923					1.65812	0.2504
										1.66111	0.63913					1.66111	0.34921					1.66111	0.25039
										1.6641	0.63913					1.6641	0.34919					1.6641	0.25038
										1.6671	0.63912					1.6671	0.34917					1.6671	0.25037
										1.67009	0.63912					1.67009	0.34915					1.67009	0.25037
										1.67308	0.63912					1.67308	0.34913					1.67308	0.25036
										1.67608	0.63912					1.67608	0.34911					1.67608	0.25035
										1.67907	0.63912					1.67907	0.34909					1.67907	0.25034
										1.68206	0.63912					1.68206	0.34907					1.68206	0.25033
										1.68506	0.63911					1.68506	0.34905					1.68506	0.25033
										1.68805	0.63911					1.68805	0.34903					1.68805	0.25032
										1.69104	0.63911					1.69104	0.34901					1.69104	0.25031
										1.69403	0.63911					1.69403	0.34899					1.69403	0.25031
										1.69703	0.63911					1.69703	0.34897					1.69703	0.2503
										1.70002	0.6391					1.70002	0.34895					1.70002	0.25029
										1.70301	0.6391					1.70301	0.34893					1.70301	0.25028
										1.70601	0.6391					1.70601	0.34892					1.70601	0.25028
										1.709	0.6391					1.709	0.3489					1.709	0.25027
										1.71199	0.6391					1.71199	0.34888					1.71199	0.25026
										1.71498	0.6391					1.71498	0.34886					1.71498	0.25026
										1.71798	0.63909					1.71798	0.34885					1.71798	0.25025
										1.72097	0.63909					1.72097	0.34883					1.72097	0.25024
										1.72396	0.63909					1.72396	0.34881					1.72396	0.25024
										1.72696	0.63909					1.72696	0.34879					1.72696	0.25023
										1.72995	0.63909					1.72995	0.34878					1.72995	0.25022
										1.73294	0.63909					1.73294	0.34876					1.73294	0.25022
										1.73594	0.63909					1.73594	0.34874					1.73594	0.25021
										1.73893	0.63908					1.73893	0.34873					1.73893	0.25021
										1.74192	0.63908					1.74192	0.34871					1.74192	0.2502
										1.74491	0.63908					1.74491	0.3487					1.74491	0.25019
										1.74791	0.63908					1.74791	0.34868					1.74791	0.25019
										1.7509	0.63908					1.7509	0.34866					1.7509	0.25018
										1.75389	0.63908					1.75389	0.34865					1.75389	0.25018
										1.75689	0.63908					1.75689	0.34863					1.75689	0.25017
										1.75988	0.63907					1.75988	0.34862					1.75988	0.25017
										1.76287	0.63907					1.76287	0.3486					1.76287	0.25016
										1.76587	0.63907					1.76587	0.34859					1.76587	0.25016
										1.76886	0.63907					1.76886	0.34857					1.76886	0.25015
										1.77185	0.63907					1.77185	0.34856					1.77185	0.25015
										1.77484	0.63907					1.77484	0.34854					1.77484	0.25014
										1.77784	0.63907					1.77784	0.34853					1.77784	0.25014
										1.78083	0.63907					1.78083	0.34852					1.78083	0.25013
										1.78382	0.63906					1.78382	0.3485					1.78382	0.25013
										1.78682	0.63906					1.78682	0.34849					1.78682	0.25012
										1.78981	0.63906					1.78981	0.34847					1.78981	0.25012
										1.7928	0.63906					1.7928	0.34846					1.7928	0.25011
										1.7958	0.63906					1.7958	0.34845					1.7958	0.25011
										1.79879	0.63906					1.79879	0.34843					1.79879	0.2501
										1.80178	0.63906					1.80178	0.34842					1.80178	0.2501
										1.80477	0.63906					1.80477	0.34841					1.80477	0.25009
										1.80777	0.63906					1.80777	0.3484					1.80777	0.25009
										1.81076	0.63905					1.81076	0.34838					1.81076	0.25008
										1.81375	0.63905					1.81375	0.34837					1.81375	0.25008
										1.81675	0.63905					1.81675	0.34836					1.81675	0.25007
										1.81974	0.63905					1.81974	0.34835					1.81974	0.25007
										1.82273	0.63905					1.82273	0.34833					1.82273	0.25007
										1.82573	0.63905					1.82573	0.34832					1.82573	0.25006
										1.82872	0.63905					1.82872	0.34831					1.82872	0.25006
										1.83171	0.63905					1.83171	0.3483					1.83171	0.25005
										1.8347	0.63905					1.8347	0.34829					1.8347	0.25005
										1.8377	0.63905					1.8377	0.34827					1.8377	0.25005
										1.84069	0.63904					1.84069	0.34826					1.84069	0.25004
										1.84368	0.63904					1.84368	0.34825					1.84368	0.25004
										1.84668	0.63904					1.84668	0.34824					1.84668	0.25003
										1.84967	0.63904					1.84967	0.34823					1.84967	0.25003
										1.85266	0.63904					1.85266	0.34822					1.85266	0.25003
										1.85566	0.63904					1.85566	0.34821					1.85566	0.25002
										1.85865	0.63904					1.85865	0.3482					1.85865	0.25002
										1.86164	0.63904					1.86164	0.34818					1.86164	0.25002
										1.86463	0.63904					1.86463	0.34817					1.86463	0.25001
										1.86763	0.63904					1.86763	0.34816					1.86763	0.25001
										1.87062	0.63904					1.87062	0.34815					1.87062	0.25
										1.87361	0.63904					1.87361	0.34814					1.87361	0.25
										1.87661	0.63904					1.87661	0.34813					1.87661	0.25
										1.8796	0.63903					1.8796	0.34812					1.8796	0.24999
										1.88259	0.63903					1.88259	0.34811					1.88259	0.24999
										1.88559	0.63903					1.88559	0.3481					1.88559	0.24999
										1.88858	0.63903					1.88858	0.34809					1.88858	0.24999
										1.89157	0.63903					1.89157	0.34808					1.89157	0.24998
										1.89456	0.63903					1.89456	0.34807					1.89456	0.24998
										1.89756	0.63903					1.89756	0.34806					1.89756	0.24998
										1.90055	0.63903					1.90055	0.34805					1.90055	0.24997
										1.90354	0.63903					1.90354	0.34804					1.90354	0.24997
										1.90654	0.63903					1.90654	0.34804					1.90654	0.24997
										1.90953	0.63903					1.90953	0.34803					1.90953	0.24996
										1.91252	0.63903					1.91252	0.34802					1.91252	0.24996
										1.91552	0.63903					1.91552	0.34801					1.91552	0.24996
										1.91851	0.63903					1.91851	0.348					1.91851	0.24996
										1.9215	0.63902					1.9215	0.34799					1.9215	0.24995
										1.92449	0.63902					1.92449	0.34798					1.92449	0.24995
										1.92749	0.63902					1.92749	0.34797					1.92749	0.24995
										1.93048	0.63902					1.93048	0.34796					1.93048	0.24994
										1.93347	0.63902					1.93347	0.34796					1.93347	0.24994
										1.93647	0.63902					1.93647	0.34795					1.93647	0.24994
										1.93946	0.63902					1.93946	0.34794					1.93946	0.24994
										1.94245	0.63902					1.94245	0.34793					1.94245	0.24993
										1.94545	0.63902					1.94545	0.34792					1.94545	0.24993
										1.94844	0.63902					1.94844	0.34791					1.94844	0.24993
										1.95143	0.63902					1.95143	0.34791					1.95143	0.24993
										1.95442	0.63902					1.95442	0.3479					1.95442	0.24992
										1.95742	0.63902					1.95742	0.34789					1.95742	0.24992
										1.96041	0.63902					1.96041	0.34788					1.96041	0.24992
										1.9634	0.63902					1.9634	0.34788					1.9634	0.24992
										1.9664	0.63902					1.9664	0.34787					1.9664	0.24991
										1.96939	0.63902					1.96939	0.34786					1.96939	0.24991
										1.97238	0.63902					1.97238	0.34785					1.97238	0.24991
										1.97538	0.63902					1.97538	0.34785					1.97538	0.24991
										1.97837	0.63901					1.97837	0.34784					1.97837	0.24991
										1.98136	0.63901					1.98136	0.34783					1.98136	0.2499
										1.98435	0.63901					1.98435	0.34782					1.98435	0.2499
										1.98735	0.63901					1.98735	0.34782					1.98735	0.2499
										1.99034	0.63901					1.99034	0.34781					1.99034	0.2499
										1.99333	0.63901					1.99333	0.3478					1.99333	0.24989
										1.99633	0.63901					1.99633	0.3478					1.99633	0.24989
										1.99932	0.63901					1.99932	0.34779					1.99932	0.24989
										2.00231	0.63901					2.00231	0.34778					2.00231	0.24989
										2.00531	0.63901					2.00531	0.34778					2.00531	0.24989
										2.0083	0.63901					2.0083	0.34777					2.0083	0.24988
										2.01129	0.63901					2.01129	0.34776					2.01129	0.24988
										2.01428	0.63901					2.01428	0.34776					2.01428	0.24988
										2.01728	0.63901					2.01728	0.34775					2.01728	0.24988
										2.02027	0.63901					2.02027	0.34774					2.02027	0.24988
										2.02326	0.63901					2.02326	0.34774					2.02326	0.24988
										2.02626	0.63901					2.02626	0.34773					2.02626	0.24987
										2.02925	0.63901					2.02925	0.34773					2.02925	0.24987
										2.03224	0.63901					2.03224	0.34772					2.03224	0.24987
										2.03524	0.63901					2.03524	0.34771					2.03524	0.24987
										2.03823	0.63901					2.03823	0.34771					2.03823	0.24987
										2.04122	0.63901					2.04122	0.3477					2.04122	0.24986
										2.04421	0.63901					2.04421	0.3477					2.04421	0.24986
										2.04721	0.63901					2.04721	0.34769					2.04721	0.24986
										2.0502	0.63901					2.0502	0.34768					2.0502	0.24986
										2.05319	0.639					2.05319	0.34768					2.05319	0.24986
										2.05619	0.639					2.05619	0.34767					2.05619	0.24986
										2.05918	0.639					2.05918	0.34767					2.05918	0.24986
										2.06217	0.639					2.06217	0.34766					2.06217	0.24985
										2.06517	0.639					2.06517	0.34766					2.06517	0.24985
										2.06816	0.639					2.06816	0.34765					2.06816	0.24985
										2.07115	0.639					2.07115	0.34765					2.07115	0.24985
										2.07414	0.639					2.07414	0.34764					2.07414	0.24985
										2.07714	0.639					2.07714	0.34764					2.07714	0.24985
										2.08013	0.639					2.08013	0.34763					2.08013	0.24984
										2.08312	0.639					2.08312	0.34763					2.08312	0.24984
										2.08612	0.639					2.08612	0.34762					2.08612	0.24984
										2.08911	0.639					2.08911	0.34762					2.08911	0.24984
										2.0921	0.639					2.0921	0.34761					2.0921	0.24984
										2.0951	0.639					2.0951	0.34761					2.0951	0.24984
										2.09809	0.639					2.09809	0.3476					2.09809	0.24984
										2.10108	0.639					2.10108	0.3476					2.10108	0.24984
										2.10407	0.639					2.10407	0.34759					2.10407	0.24983
										2.10707	0.639					2.10707	0.34759					2.10707	0.24983
										2.11006	0.639					2.11006	0.34758					2.11006	0.24983
										2.11305	0.639					2.11305	0.34758					2.11305	0.24983
										2.11605	0.639					2.11605	0.34757					2.11605	0.24983
										2.11904	0.639					2.11904	0.34757					2.11904	0.24983
										2.12203	0.639					2.12203	0.34756					2.12203	0.24983
										2.12503	0.639					2.12503	0.34756					2.12503	0.24983
										2.12802	0.639					2.12802	0.34755					2.12802	0.24982
										2.13101	0.639					2.13101	0.34755					2.13101	0.24982
										2.134	0.639					2.134	0.34755					2.134	0.24982
										2.137	0.639					2.137	0.34754					2.137	0.24982
										2.13999	0.639					2.13999	0.34754					2.13999	0.24982
										2.14298	0.639					2.14298	0.34753					2.14298	0.24982
										2.14598	0.639					2.14598	0.34753					2.14598	0.24982
										2.14897	0.639					2.14897	0.34752					2.14897	0.24982
										2.15196	0.639					2.15196	0.34752					2.15196	0.24982
										2.15495	0.639					2.15495	0.34752					2.15495	0.24981
										2.15795	0.639					2.15795	0.34751					2.15795	0.24981
										2.16094	0.639					2.16094	0.34751					2.16094	0.24981
										2.16393	0.639					2.16393	0.3475					2.16393	0.24981
										2.16693	0.63899					2.16693	0.3475					2.16693	0.24981
										2.16992	0.63899					2.16992	0.3475					2.16992	0.24981
										2.17291	0.63899					2.17291	0.34749					2.17291	0.24981
										2.17591	0.63899					2.17591	0.34749					2.17591	0.24981
										2.1789	0.63899					2.1789	0.34749					2.1789	0.24981
										2.18189	0.63899					2.18189	0.34748					2.18189	0.24981
										2.18488	0.63899					2.18488	0.34748					2.18488	0.2498
										2.18788	0.63899					2.18788	0.34748					2.18788	0.2498
										2.19087	0.63899					2.19087	0.34747					2.19087	0.2498
										2.19386	0.63899					2.19386	0.34747					2.19386	0.2498
										2.19686	0.63899					2.19686	0.34746					2.19686	0.2498
										2.19985	0.63899					2.19985	0.34746					2.19985	0.2498
										2.20284	0.63899					2.20284	0.34746					2.20284	0.2498
										2.20584	0.63899					2.20584	0.34745					2.20584	0.2498
										2.20883	0.63899					2.20883	0.34745					2.20883	0.2498
										2.21182	0.63899					2.21182	0.34745					2.21182	0.2498
										2.21481	0.63899					2.21481	0.34744					2.21481	0.2498
										2.21781	0.63899					2.21781	0.34744					2.21781	0.24979
										2.2208	0.63899					2.2208	0.34744					2.2208	0.24979
										2.22379	0.63899					2.22379	0.34743					2.22379	0.24979
										2.22679	0.63899					2.22679	0.34743					2.22679	0.24979
										2.22978	0.63899					2.22978	0.34743					2.22978	0.24979
										2.23277	0.63899					2.23277	0.34743					2.23277	0.24979
										2.23577	0.63899					2.23577	0.34742					2.23577	0.24979
										2.23876	0.63899					2.23876	0.34742					2.23876	0.24979
										2.24175	0.63899					2.24175	0.34742					2.24175	0.24979
										2.24474	0.63899					2.24474	0.34741					2.24474	0.24979
										2.24774	0.63899					2.24774	0.34741					2.24774	0.24979
										2.25073	0.63899					2.25073	0.34741					2.25073	0.24979
										2.25372	0.63899					2.25372	0.3474					2.25372	0.24979
										2.25672	0.63899					2.25672	0.3474					2.25672	0.24979
										2.25971	0.63899					2.25971	0.3474					2.25971	0.24978
										2.2627	0.63899					2.2627	0.3474					2.2627	0.24978
										2.2657	0.63899					2.2657	0.34739					2.2657	0.24978
										2.26869	0.63899					2.26869	0.34739					2.26869	0.24978
										2.27168	0.63899					2.27168	0.34739					2.27168	0.24978
										2.27467	0.63899					2.27467	0.34739					2.27467	0.24978
										2.27767	0.63899					2.27767	0.34738					2.27767	0.24978
										2.28066	0.63899					2.28066	0.34738					2.28066	0.24978
										2.28365	0.63899					2.28365	0.34738					2.28365	0.24978
										2.28665	0.63899					2.28665	0.34737					2.28665	0.24978
										2.28964	0.63899					2.28964	0.34737					2.28964	0.24978
										2.29263	0.63899					2.29263	0.34737					2.29263	0.24978
										2.29563	0.63899					2.29563	0.34737					2.29563	0.24978
										2.29862	0.63899					2.29862	0.34736					2.29862	0.24978
										2.30161	0.63899					2.30161	0.34736					2.30161	0.24978
										2.3046	0.63899					2.3046	0.34736					2.3046	0.24978
										2.3076	0.63899					2.3076	0.34736					2.3076	0.24977
										2.31059	0.63899					2.31059	0.34735					2.31059	0.24977
										2.31358	0.63899					2.31358	0.34735					2.31358	0.24977
										2.31658	0.63899					2.31658	0.34735					2.31658	0.24977
										2.31957	0.63899					2.31957	0.34735					2.31957	0.24977
										2.32256	0.63899					2.32256	0.34735					2.32256	0.24977
										2.32556	0.63899					2.32556	0.34734					2.32556	0.24977
										2.32855	0.63899					2.32855	0.34734					2.32855	0.24977
										2.33154	0.63899					2.33154	0.34734					2.33154	0.24977
										2.33453	0.63899					2.33453	0.34734					2.33453	0.24977
										2.33753	0.63899					2.33753	0.34733					2.33753	0.24977
										2.34052	0.63899					2.34052	0.34733					2.34052	0.24977
										2.34351	0.63899					2.34351	0.34733					2.34351	0.24977
										2.34651	0.63899					2.34651	0.34733					2.34651	0.24977
										2.3495	0.63899					2.3495	0.34733					2.3495	0.24977
										2.35249	0.63899					2.35249	0.34732					2.35249	0.24977
										2.35549	0.63899					2.35549	0.34732					2.35549	0.24977
										2.35848	0.63899					2.35848	0.34732					2.35848	0.24977
										2.36147	0.63899					2.36147	0.34732					2.36147	0.24977
										2.36446	0.63899					2.36446	0.34732					2.36446	0.24977
										2.36746	0.63899					2.36746	0.34731					2.36746	0.24976
										2.37045	0.63899					2.37045	0.34731					2.37045	0.24976
										2.37344	0.63899					2.37344	0.34731					2.37344	0.24976
										2.37644	0.63899					2.37644	0.34731					2.37644	0.24976
										2.37943	0.63899					2.37943	0.34731					2.37943	0.24976
										2.38242	0.63899					2.38242	0.3473					2.38242	0.24976
										2.38542	0.63899					2.38542	0.3473					2.38542	0.24976
										2.38841	0.63899					2.38841	0.3473					2.38841	0.24976
										2.3914	0.63899					2.3914	0.3473					2.3914	0.24976
										2.39439	0.63899					2.39439	0.3473					2.39439	0.24976
										2.39739	0.63899					2.39739	0.3473					2.39739	0.24976
										2.40038	0.63899					2.40038	0.34729					2.40038	0.24976
										2.40337	0.63899					2.40337	0.34729					2.40337	0.24976
										2.40637	0.63899					2.40637	0.34729					2.40637	0.24976
										2.40936	0.63899					2.40936	0.34729					2.40936	0.24976
										2.41235	0.63899					2.41235	0.34729					2.41235	0.24976
										2.41535	0.63899					2.41535	0.34729					2.41535	0.24976
										2.41834	0.63899					2.41834	0.34728					2.41834	0.24976
										2.42133	0.63899					2.42133	0.34728					2.42133	0.24976
										2.42432	0.63899					2.42432	0.34728					2.42432	0.24976
										2.42732	0.63899					2.42732	0.34728					2.42732	0.24976
										2.43031	0.63899					2.43031	0.34728					2.43031	0.24976
										2.4333	0.63899					2.4333	0.34728					2.4333	0.24976
										2.4363	0.63898					2.4363	0.34727					2.4363	0.24976
										2.43929	0.63898					2.43929	0.34727					2.43929	0.24976
										2.44228	0.63898					2.44228	0.34727					2.44228	0.24976
										2.44528	0.63898					2.44528	0.34727					2.44528	0.24976
										2.44827	0.63898					2.44827	0.34727					2.44827	0.24976
										2.45126	0.63898					2.45126	0.34727					2.45126	0.24975
										2.45425	0.63898					2.45425	0.34726					2.45425	0.24975
										2.45725	0.63898					2.45725	0.34726					2.45725	0.24975
										2.46024	0.63898					2.46024	0.34726					2.46024	0.24975
										2.46323	0.63898					2.46323	0.34726					2.46323	0.24975
										2.46623	0.63898					2.46623	0.34726					2.46623	0.24975
										2.46922	0.63898					2.46922	0.34726					2.46922	0.24975
										2.47221	0.63898					2.47221	0.34726					2.47221	0.24975
										2.47521	0.63898					2.47521	0.34725					2.47521	0.24975
										2.4782	0.63898					2.4782	0.34725					2.4782	0.24975
										2.48119	0.63898					2.48119	0.34725					2.48119	0.24975
										2.48418	0.63898					2.48418	0.34725					2.48418	0.24975
										2.48718	0.63898					2.48718	0.34725					2.48718	0.24975
										2.49017	0.63898					2.49017	0.34725					2.49017	0.24975
										2.49316	0.63898					2.49316	0.34725					2.49316	0.24975
										2.49616	0.63898					2.49616	0.34725					2.49616	0.24975
										2.49915	0.63898					2.49915	0.34724					2.49915	0.24975
										2.50214	0.63898					2.50214	0.34724					2.50214	0.24975
										2.50514	0.63898					2.50514	0.34724					2.50514	0.24975
										2.50813	0.63898					2.50813	0.34724					2.50813	0.24975
										2.51112	0.63898					2.51112	0.34724					2.51112	0.24975
										2.51411	0.63898					2.51411	0.34724					2.51411	0.24975
										2.51711	0.63898					2.51711	0.34724					2.51711	0.24975
										2.5201	0.63898					2.5201	0.34724					2.5201	0.24975
										2.52309	0.63898					2.52309	0.34723					2.52309	0.24975
										2.52609	0.63898					2.52609	0.34723					2.52609	0.24975
										2.52908	0.63898					2.52908	0.34723					2.52908	0.24975
										2.53207	0.63898					2.53207	0.34723					2.53207	0.24975
										2.53507	0.63898					2.53507	0.34723					2.53507	0.24975
										2.53806	0.63898					2.53806	0.34723					2.53806	0.24975
										2.54105	0.63898					2.54105	0.34723					2.54105	0.24975
										2.54404	0.63898					2.54404	0.34723					2.54404	0.24975
										2.54704	0.63898					2.54704	0.34723					2.54704	0.24975
										2.55003	0.63898					2.55003	0.34722					2.55003	0.24975
										2.55302	0.63898					2.55302	0.34722					2.55302	0.24975
										2.55602	0.63898					2.55602	0.34722					2.55602	0.24975
										2.55901	0.63898					2.55901	0.34722					2.55901	0.24975
										2.562	0.63898					2.562	0.34722					2.562	0.24975
										2.56499	0.63898					2.56499	0.34722					2.56499	0.24975
										2.56799	0.63898					2.56799	0.34722					2.56799	0.24975
										2.57098	0.63898					2.57098	0.34722					2.57098	0.24975
										2.57397	0.63898					2.57397	0.34722					2.57397	0.24975
										2.57697	0.63898					2.57697	0.34722					2.57697	0.24974
										2.57996	0.63898					2.57996	0.34721					2.57996	0.24974
										2.58295	0.63898					2.58295	0.34721					2.58295	0.24974
										2.58595	0.63898					2.58595	0.34721					2.58595	0.24974
										2.58894	0.63898					2.58894	0.34721					2.58894	0.24974
										2.59193	0.63898					2.59193	0.34721					2.59193	0.24974
										2.59492	0.63898					2.59492	0.34721					2.59492	0.24974
										2.59792	0.63898					2.59792	0.34721					2.59792	0.24974
										2.60091	0.63898					2.60091	0.34721					2.60091	0.24974
										2.6039	0.63898					2.6039	0.34721					2.6039	0.24974
										2.6069	0.63898					2.6069	0.34721					2.6069	0.24974
										2.60989	0.63898					2.60989	0.34721					2.60989	0.24974
										2.61288	0.63898					2.61288	0.3472					2.61288	0.24974
										2.61588	0.63898					2.61588	0.3472					2.61588	0.24974
										2.61887	0.63898					2.61887	0.3472					2.61887	0.24974
										2.62186	0.63898					2.62186	0.3472					2.62186	0.24974
										2.62485	0.63898					2.62485	0.3472					2.62485	0.24974
										2.62785	0.63898					2.62785	0.3472					2.62785	0.24974
										2.63084	0.63898					2.63084	0.3472					2.63084	0.24974
										2.63383	0.63898					2.63383	0.3472					2.63383	0.24974
										2.63683	0.63898					2.63683	0.3472					2.63683	0.24974
										2.63982	0.63898					2.63982	0.3472					2.63982	0.24974
										2.64281	0.63898					2.64281	0.3472					2.64281	0.24974
										2.64581	0.63898					2.64581	0.3472					2.64581	0.24974
										2.6488	0.63898					2.6488	0.34719					2.6488	0.24974
										2.65179	0.63898					2.65179	0.34719					2.65179	0.24974
										2.65478	0.63898					2.65478	0.34719					2.65478	0.24974
										2.65778	0.63898					2.65778	0.34719					2.65778	0.24974
										2.66077	0.63898					2.66077	0.34719					2.66077	0.24974
										2.66376	0.63898					2.66376	0.34719					2.66376	0.24974
										2.66676	0.63898					2.66676	0.34719					2.66676	0.24974
										2.66975	0.63898					2.66975	0.34719					2.66975	0.24974
										2.67274	0.63898					2.67274	0.34719					2.67274	0.24974
										2.67574	0.63898					2.67574	0.34719					2.67574	0.24974
										2.67873	0.63898					2.67873	0.34719					2.67873	0.24974
										2.68172	0.63898					2.68172	0.34719					2.68172	0.24974
										2.68471	0.63898					2.68471	0.34719					2.68471	0.24974
										2.68771	0.63898					2.68771	0.34719					2.68771	0.24974
										2.6907	0.63898					2.6907	0.34719					2.6907	0.24974
										2.69369	0.63898					2.69369	0.34718					2.69369	0.24974
										2.69669	0.63898					2.69669	0.34718					2.69669	0.24974
										2.69968	0.63898					2.69968	0.34718					2.69968	0.24974
										2.70267	0.63898					2.70267	0.34718					2.70267	0.24974
										2.70567	0.63898					2.70567	0.34718					2.70567	0.24974
										2.70866	0.63898					2.70866	0.34718					2.70866	0.24974
										2.71165	0.63898					2.71165	0.34718					2.71165	0.24974
										2.71464	0.63898					2.71464	0.34718					2.71464	0.24974
										2.71764	0.63898					2.71764	0.34718					2.71764	0.24974
										2.72063	0.63898					2.72063	0.34718					2.72063	0.24974
										2.72362	0.63898					2.72362	0.34718					2.72362	0.24974
										2.72662	0.63898					2.72662	0.34718					2.72662	0.24974
										2.72961	0.63898					2.72961	0.34718					2.72961	0.24974
										2.7326	0.63898					2.7326	0.34718					2.7326	0.24974
										2.7356	0.63898					2.7356	0.34718					2.7356	0.24974
										2.73859	0.63898					2.73859	0.34718					2.73859	0.24974
										2.74158	0.63898					2.74158	0.34717					2.74158	0.24974
										2.74457	0.63898					2.74457	0.34717					2.74457	0.24974
										2.74757	0.63898					2.74757	0.34717					2.74757	0.24974
										2.75056	0.63898					2.75056	0.34717					2.75056	0.24974
										2.75355	0.63898					2.75355	0.34717					2.75355	0.24974
										2.75655	0.63898					2.75655	0.34717					2.75655	0.24974
										2.75954	0.63898					2.75954	0.34717					2.75954	0.24974
										2.76253	0.63898					2.76253	0.34717					2.76253	0.24974
										2.76553	0.63898					2.76553	0.34717					2.76553	0.24974
										2.76852	0.63898					2.76852	0.34717					2.76852	0.24974
										2.77151	0.63898					2.77151	0.34717					2.77151	0.24974
										2.7745	0.63898					2.7745	0.34717					2.7745	0.24974
										2.7775	0.63898					2.7775	0.34717					2.7775	0.24974
										2.78049	0.63898					2.78049	0.34717					2.78049	0.24974
										2.78348	0.63898					2.78348	0.34717					2.78348	0.24974
										2.78648	0.63898					2.78648	0.34717					2.78648	0.24974
										2.78947	0.63898					2.78947	0.34717					2.78947	0.24974
										2.79246	0.63898					2.79246	0.34717					2.79246	0.24974
										2.79546	0.63898					2.79546	0.34717					2.79546	0.24974
										2.79845	0.63898					2.79845	0.34717					2.79845	0.24974
										2.80144	0.63898					2.80144	0.34716					2.80144	0.24974
										2.80443	0.63898					2.80443	0.34716					2.80443	0.24974
										2.80743	0.63898					2.80743	0.34716					2.80743	0.24974
										2.81042	0.63898					2.81042	0.34716					2.81042	0.24974
										2.81341	0.63898					2.81341	0.34716					2.81341	0.24974
										2.81641	0.63898					2.81641	0.34716					2.81641	0.24974
										2.8194	0.63898					2.8194	0.34716					2.8194	0.24974
										2.82239	0.63898					2.82239	0.34716					2.82239	0.24974
										2.82539	0.63898					2.82539	0.34716					2.82539	0.24974
										2.82838	0.63898					2.82838	0.34716					2.82838	0.24974
										2.83137	0.63898					2.83137	0.34716					2.83137	0.24974
										2.83436	0.63898					2.83436	0.34716					2.83436	0.24974
										2.83736	0.63898					2.83736	0.34716					2.83736	0.24974
										2.84035	0.63898					2.84035	0.34716					2.84035	0.24974
										2.84334	0.63898					2.84334	0.34716					2.84334	0.24974
										2.84634	0.63898					2.84634	0.34716					2.84634	0.24974
										2.84933	0.63898					2.84933	0.34716					2.84933	0.24974
										2.85232	0.63898					2.85232	0.34716					2.85232	0.24974
										2.85532	0.63898					2.85532	0.34716					2.85532	0.24974
										2.85831	0.63898					2.85831	0.34716					2.85831	0.24973
										2.8613	0.63898					2.8613	0.34716					2.8613	0.24973
										2.86429	0.63898					2.86429	0.34716					2.86429	0.24973
										2.86729	0.63898					2.86729	0.34716					2.86729	0.24973
										2.87028	0.63898					2.87028	0.34716					2.87028	0.24973
										2.87327	0.63898					2.87327	0.34715					2.87327	0.24973
										2.87627	0.63898					2.87627	0.34715					2.87627	0.24973
										2.87926	0.63898					2.87926	0.34715					2.87926	0.24973
										2.88225	0.63898					2.88225	0.34715					2.88225	0.24973
										2.88525	0.63898					2.88525	0.34715					2.88525	0.24973
										2.88824	0.63898					2.88824	0.34715					2.88824	0.24973
										2.89123	0.63898					2.89123	0.34715					2.89123	0.24973
										2.89422	0.63898					2.89422	0.34715					2.89422	0.24973
										2.89722	0.63898					2.89722	0.34715					2.89722	0.24973
										2.90021	0.63898					2.90021	0.34715					2.90021	0.24973
										2.9032	0.63898					2.9032	0.34715					2.9032	0.24973
										2.9062	0.63898					2.9062	0.34715					2.9062	0.24973
										2.90919	0.63898					2.90919	0.34715					2.90919	0.24973
										2.91218	0.63898					2.91218	0.34715					2.91218	0.24973
										2.91518	0.63898					2.91518	0.34715					2.91518	0.24973
										2.91817	0.63898					2.91817	0.34715					2.91817	0.24973
										2.92116	0.63898					2.92116	0.34715					2.92116	0.24973
										2.92415	0.63898					2.92415	0.34715					2.92415	0.24973
										2.92715	0.63898					2.92715	0.34715					2.92715	0.24973
										2.93014	0.63898					2.93014	0.34715					2.93014	0.24973
										2.93313	0.63898					2.93313	0.34715					2.93313	0.24973
										2.93613	0.63898					2.93613	0.34715					2.93613	0.24973
										2.93912	0.63898					2.93912	0.34715					2.93912	0.24973
										2.94211	0.63898					2.94211	0.34715					2.94211	0.24973
										2.94511	0.63898					2.94511	0.34715					2.94511	0.24973
										2.9481	0.63898					2.9481	0.34715					2.9481	0.24973
										2.95109	0.63898					2.95109	0.34715					2.95109	0.24973
										2.95408	0.63898					2.95408	0.34715					2.95408	0.24973
										2.95708	0.63898					2.95708	0.34715					2.95708	0.24973
										2.96007	0.63898					2.96007	0.34715					2.96007	0.24973
										2.96306	0.63898					2.96306	0.34715					2.96306	0.24973
										2.96606	0.63898					2.96606	0.34715					2.96606	0.24973
										2.96905	0.63898					2.96905	0.34715					2.96905	0.24973
										2.97204	0.63898					2.97204	0.34714					2.97204	0.24973
										2.97504	0.63898					2.97504	0.34714					2.97504	0.24973
										2.97803	0.63898					2.97803	0.34714					2.97803	0.24973
										2.98102	0.63898					2.98102	0.34714					2.98102	0.24973
										2.98401	0.63898					2.98401	0.34714					2.98401	0.24973
										2.98701	0.63898					2.98701	0.34714					2.98701	0.24973
										2.99	0.63898					2.99	0.34714					2.99	0.24973
										3	-0.0543					3	-0.12131					2.99	-0.22516
										3.001	-0.0532					3.001	-0.12047					2.99097	-0.21405
										3.002	-0.05213					3.002	-0.11964					2.99194	-0.20351
										3.003	-0.05108					3.003	-0.11882					2.99291	-0.19351
										3.004	-0.05006					3.004	-0.118					2.99388	-0.18403
										3.00501	-0.04907					3.00501	-0.11719					2.99485	-0.17503
										3.00601	-0.04809					3.00601	-0.11639					2.99583	-0.1665
										3.00701	-0.04714					3.00701	-0.11559					2.9968	-0.15841
										3.00801	-0.04622					3.00801	-0.11479					2.99777	-0.15073
										3.00901	-0.04531					3.00901	-0.114					2.99874	-0.14345
										3.01001	-0.04443					3.01001	-0.11322					2.99971	-0.13654
										3.01101	-0.04357					3.01101	-0.11244					3.00068	-0.12998
										3.01201	-0.04273					3.01201	-0.11167					3.00165	-0.12377
										3.01301	-0.0419					3.01301	-0.11091					3.00262	-0.11787
										3.01401	-0.0411					3.01401	-0.11015					3.00359	-0.11228
										3.01502	-0.04032					3.01502	-0.10939					3.00456	-0.10697
										3.01602	-0.03956					3.01602	-0.10864					3.00554	-0.10194
										3.01702	-0.03881					3.01702	-0.10789					3.00651	-0.09716
										3.01802	-0.03809					3.01802	-0.10716					3.00748	-0.09263
										3.01902	-0.03738					3.01902	-0.10642					3.00845	-0.08834
										3.02002	-0.03668					3.02002	-0.10569					3.00942	-0.08426
										3.02102	-0.03601					3.02102	-0.10497					3.01039	-0.0804
										3.02202	-0.03535					3.02202	-0.10425					3.01136	-0.07673
										3.02302	-0.0347					3.02302	-0.10354					3.01233	-0.07325
										3.02402	-0.03407					3.02402	-0.10283					3.0133	-0.06995
										3.02503	-0.03346					3.02503	-0.10212					3.01427	-0.06682
										3.02603	-0.03286					3.02603	-0.10143					3.01525	-0.06385
										3.02703	-0.03228					3.02703	-0.10073					3.01622	-0.06104
										3.02803	-0.03171					3.02803	-0.10004					3.01719	-0.05837
										3.02903	-0.03115					3.02903	-0.09936					3.01816	-0.05583
										3.03003	-0.03061					3.03003	-0.09868					3.01913	-0.05343
										3.03103	-0.03008					3.03103	-0.09801					3.0201	-0.05115
										3.03203	-0.02956					3.03203	-0.09734					3.02107	-0.04899
										3.03303	-0.02905					3.03303	-0.09667					3.02204	-0.04693
										3.03403	-0.02856					3.03403	-0.09601					3.02301	-0.04499
										3.03504	-0.02808					3.03504	-0.09536					3.02398	-0.04314
										3.03604	-0.02761					3.03604	-0.09471					3.02495	-0.04139
										3.03704	-0.02715					3.03704	-0.09406					3.02593	-0.03973
										3.03804	-0.0267					3.03804	-0.09342					3.0269	-0.03816
										3.03904	-0.02626					3.03904	-0.09278					3.02787	-0.03666
										3.04004	-0.02584					3.04004	-0.09215					3.02884	-0.03524
										3.04104	-0.02542					3.04104	-0.09152					3.02981	-0.0339
										3.04204	-0.02502					3.04204	-0.0909					3.03078	-0.03262
										3.04304	-0.02462					3.04304	-0.09028					3.03175	-0.03141
										3.04404	-0.02423					3.04404	-0.08967					3.03272	-0.03026
										3.04505	-0.02385					3.04505	-0.08906					3.03369	-0.02918
										3.04605	-0.02349					3.04605	-0.08845					3.03466	-0.02814
										3.04705	-0.02313					3.04705	-0.08785					3.03564	-0.02716
										3.04805	-0.02277					3.04805	-0.08725					3.03661	-0.02623
										3.04905	-0.02243					3.04905	-0.08666					3.03758	-0.02535
										3.05005	-0.0221					3.05005	-0.08607					3.03855	-0.02452
										3.05105	-0.02177					3.05105	-0.08549					3.03952	-0.02372
										3.05205	-0.02145					3.05205	-0.08491					3.04049	-0.02297
										3.05305	-0.02114					3.05305	-0.08433					3.04146	-0.02226
										3.05405	-0.02084					3.05405	-0.08376					3.04243	-0.02158
										3.05506	-0.02054					3.05506	-0.08319					3.0434	-0.02094
										3.05606	-0.02025					3.05606	-0.08263					3.04437	-0.02033
										3.05706	-0.01997					3.05706	-0.08207					3.04535	-0.01975
										3.05806	-0.01969					3.05806	-0.08151					3.04632	-0.0192
										3.05906	-0.01943					3.05906	-0.08096					3.04729	-0.01868
										3.06006	-0.01916					3.06006	-0.08041					3.04826	-0.01819
										3.06106	-0.01891					3.06106	-0.07987					3.04923	-0.01772
										3.06206	-0.01866					3.06206	-0.07932					3.0502	-0.01728
										3.06306	-0.01841					3.06306	-0.07879					3.05117	-0.01686
										3.06406	-0.01817					3.06406	-0.07826					3.05214	-0.01646
										3.06507	-0.01794					3.06507	-0.07773					3.05311	-0.01608
										3.06607	-0.01771					3.06607	-0.0772					3.05408	-0.01572
										3.06707	-0.01749					3.06707	-0.07668					3.05506	-0.01538
										3.06807	-0.01728					3.06807	-0.07616					3.05603	-0.01505
										3.06907	-0.01707					3.06907	-0.07565					3.057	-0.01475
										3.07007	-0.01686					3.07007	-0.07514					3.05797	-0.01446
										3.07107	-0.01666					3.07107	-0.07463					3.05894	-0.01418
										3.07207	-0.01646					3.07207	-0.07413					3.05991	-0.01392
										3.07307	-0.01627					3.07307	-0.07363					3.06088	-0.01367
										3.07407	-0.01608					3.07407	-0.07313					3.06185	-0.01343
										3.07508	-0.0159					3.07508	-0.07264					3.06282	-0.01321
										3.07608	-0.01572					3.07608	-0.07215					3.06379	-0.013
										3.07708	-0.01555					3.07708	-0.07166					3.06476	-0.0128
										3.07808	-0.01538					3.07808	-0.07118					3.06574	-0.01261
										3.07908	-0.01522					3.07908	-0.0707					3.06671	-0.01243
										3.08008	-0.01505					3.08008	-0.07023					3.06768	-0.01225
										3.08108	-0.0149					3.08108	-0.06975					3.06865	-0.01209
										3.08208	-0.01474					3.08208	-0.06929					3.06962	-0.01194
										3.08308	-0.01459					3.08308	-0.06882					3.07059	-0.01179
										3.08408	-0.01444					3.08408	-0.06836					3.07156	-0.01165
										3.08509	-0.0143					3.08509	-0.0679					3.07253	-0.01152
										3.08609	-0.01416					3.08609	-0.06744					3.0735	-0.0114
										3.08709	-0.01403					3.08709	-0.06699					3.07447	-0.01128
										3.08809	-0.01389					3.08809	-0.06654					3.07545	-0.01116
										3.08909	-0.01376					3.08909	-0.0661					3.07642	-0.01106
										3.09009	-0.01364					3.09009	-0.06565					3.07739	-0.01096
										3.09109	-0.01351					3.09109	-0.06521					3.07836	-0.01086
										3.09209	-0.01339					3.09209	-0.06478					3.07933	-0.01077
										3.09309	-0.01327					3.09309	-0.06434					3.0803	-0.01068
										3.09409	-0.01316					3.09409	-0.06391					3.08127	-0.0106
										3.0951	-0.01305					3.0951	-0.06349					3.08224	-0.01052
										3.0961	-0.01294					3.0961	-0.06306					3.08321	-0.01045
										3.0971	-0.01283					3.0971	-0.06264					3.08418	-0.01038
										3.0981	-0.01273					3.0981	-0.06222					3.08516	-0.01031
										3.0991	-0.01262					3.0991	-0.06181					3.08613	-0.01025
										3.1001	-0.01252					3.1001	-0.0614					3.0871	-0.01019
										3.1011	-0.01243					3.1011	-0.06099					3.08807	-0.01013
										3.1021	-0.01233					3.1021	-0.06058					3.08904	-0.01008
										3.1031	-0.01224					3.1031	-0.06018					3.09001	-0.01003
										3.1041	-0.01215					3.1041	-0.05978					3.09098	-0.00998
										3.10511	-0.01206					3.10511	-0.05938					3.09195	-0.00993
										3.10611	-0.01198					3.10611	-0.05898					3.09292	-0.00989
										3.10711	-0.01189					3.10711	-0.05859					3.09389	-0.00985
										3.10811	-0.01181					3.10811	-0.0582					3.09486	-0.00981
										3.10911	-0.01173					3.10911	-0.05781					3.09584	-0.00977
										3.11011	-0.01165					3.11011	-0.05743					3.09681	-0.00974
										3.11111	-0.01158					3.11111	-0.05705					3.09778	-0.0097
										3.11211	-0.0115					3.11211	-0.05667					3.09875	-0.00967
										3.11311	-0.01143					3.11311	-0.05629					3.09972	-0.00964
										3.11411	-0.01136					3.11411	-0.05592					3.10069	-0.00961
										3.11512	-0.01129					3.11512	-0.05555					3.10166	-0.00959
										3.11612	-0.01122					3.11612	-0.05518					3.10263	-0.00956
										3.11712	-0.01116					3.11712	-0.05482					3.1036	-0.00954
										3.11812	-0.01109					3.11812	-0.05445					3.10457	-0.00951
										3.11912	-0.01103					3.11912	-0.05409					3.10555	-0.00949
										3.12012	-0.01097					3.12012	-0.05374					3.10652	-0.00947
										3.12112	-0.01091					3.12112	-0.05338					3.10749	-0.00945
										3.12212	-0.01085					3.12212	-0.05303					3.10846	-0.00943
										3.12312	-0.01079					3.12312	-0.05268					3.10943	-0.00942
										3.12412	-0.01074					3.12412	-0.05233					3.1104	-0.0094
										3.12513	-0.01068					3.12513	-0.05199					3.11137	-0.00938
										3.12613	-0.01063					3.12613	-0.05164					3.11234	-0.00937
										3.12713	-0.01058					3.12713	-0.0513					3.11331	-0.00935
										3.12813	-0.01053					3.12813	-0.05097					3.11428	-0.00934
										3.12913	-0.01048					3.12913	-0.05063					3.11526	-0.00933
										3.13013	-0.01043					3.13013	-0.0503					3.11623	-0.00931
										3.13113	-0.01038					3.13113	-0.04997					3.1172	-0.0093
										3.13213	-0.01034					3.13213	-0.04964					3.11817	-0.00929
										3.13313	-0.01029					3.13313	-0.04931					3.11914	-0.00928
										3.13413	-0.01025					3.13413	-0.04899					3.12011	-0.00927
										3.13514	-0.01021					3.13514	-0.04867					3.12108	-0.00926
										3.13614	-0.01016					3.13614	-0.04835					3.12205	-0.00925
										3.13714	-0.01012					3.13714	-0.04803					3.12302	-0.00924
										3.13814	-0.01008					3.13814	-0.04772					3.12399	-0.00924
										3.13914	-0.01005					3.13914	-0.04741					3.12496	-0.00923
										3.14014	-0.01001					3.14014	-0.0471					3.12594	-0.00922
										3.14114	-0.00997					3.14114	-0.04679					3.12691	-0.00922
										3.14214	-0.00994					3.14214	-0.04648					3.12788	-0.00921
										3.14314	-0.0099					3.14314	-0.04618					3.12885	-0.0092
										3.14414	-0.00987					3.14414	-0.04588					3.12982	-0.0092
										3.14515	-0.00983					3.14515	-0.04558					3.13079	-0.00919
										3.14615	-0.0098					3.14615	-0.04528					3.13176	-0.00919
										3.14715	-0.00977					3.14715	-0.04499					3.13273	-0.00918
										3.14815	-0.00974					3.14815	-0.04469					3.1337	-0.00918
										3.14915	-0.00971					3.14915	-0.0444					3.13467	-0.00917
										3.15015	-0.00968					3.15015	-0.04411					3.13565	-0.00917
										3.15115	-0.00965					3.15115	-0.04383					3.13662	-0.00916
										3.15215	-0.00962					3.15215	-0.04354					3.13759	-0.00916
										3.15315	-0.00959					3.15315	-0.04326					3.13856	-0.00916
										3.15415	-0.00957					3.15415	-0.04298					3.13953	-0.00915
										3.15516	-0.00954					3.15516	-0.0427					3.1405	-0.00915
										3.15616	-0.00951					3.15616	-0.04242					3.14147	-0.00915
										3.15716	-0.00949					3.15716	-0.04215					3.14244	-0.00914
										3.15816	-0.00947					3.15816	-0.04188					3.14341	-0.00914
										3.15916	-0.00944					3.15916	-0.04161					3.14438	-0.00914
										3.16016	-0.00942					3.16016	-0.04134					3.14536	-0.00914
										3.16116	-0.0094					3.16116	-0.04107					3.14633	-0.00913
										3.16216	-0.00937					3.16216	-0.0408					3.1473	-0.00913
										3.16316	-0.00935					3.16316	-0.04054					3.14827	-0.00913
										3.16416	-0.00933					3.16416	-0.04028					3.14924	-0.00913
										3.16517	-0.00931					3.16517	-0.04002					3.15021	-0.00912
										3.16617	-0.00929					3.16617	-0.03976					3.15118	-0.00912
										3.16717	-0.00927					3.16717	-0.03951					3.15215	-0.00912
										3.16817	-0.00925					3.16817	-0.03925					3.15312	-0.00912
										3.16917	-0.00923					3.16917	-0.039					3.15409	-0.00912
										3.17017	-0.00921					3.17017	-0.03875					3.15507	-0.00912
										3.17117	-0.0092					3.17117	-0.0385					3.15604	-0.00911
										3.17217	-0.00918					3.17217	-0.03825					3.15701	-0.00911
										3.17317	-0.00916					3.17317	-0.03801					3.15798	-0.00911
										3.17417	-0.00915					3.17417	-0.03777					3.15895	-0.00911
										3.17518	-0.00913					3.17518	-0.03752					3.15992	-0.00911
										3.17618	-0.00911					3.17618	-0.03728					3.16089	-0.00911
										3.17718	-0.0091					3.17718	-0.03705					3.16186	-0.00911
										3.17818	-0.00908					3.17818	-0.03681					3.16283	-0.00911
										3.17918	-0.00907					3.17918	-0.03658					3.1638	-0.00911
										3.18018	-0.00906					3.18018	-0.03634					3.16477	-0.0091
										3.18118	-0.00904					3.18118	-0.03611					3.16575	-0.0091
										3.18218	-0.00903					3.18218	-0.03588					3.16672	-0.0091
										3.18318	-0.00901					3.18318	-0.03565					3.16769	-0.0091
										3.18418	-0.009					3.18418	-0.03543					3.16866	-0.0091
										3.18519	-0.00899					3.18519	-0.0352					3.16963	-0.0091
										3.18619	-0.00898					3.18619	-0.03498					3.1706	-0.0091
										3.18719	-0.00896					3.18719	-0.03476					3.17157	-0.0091
										3.18819	-0.00895					3.18819	-0.03453					3.17254	-0.0091
										3.18919	-0.00894					3.18919	-0.03432					3.17351	-0.0091
										3.19019	-0.00893					3.19019	-0.0341					3.17448	-0.0091
										3.19119	-0.00892					3.19119	-0.03388					3.17546	-0.0091
										3.19219	-0.00891					3.19219	-0.03367					3.17643	-0.0091
										3.19319	-0.0089					3.19319	-0.03346					3.1774	-0.0091
										3.19419	-0.00889					3.19419	-0.03325					3.17837	-0.0091
										3.1952	-0.00888					3.1952	-0.03304					3.17934	-0.0091
										3.1962	-0.00887					3.1962	-0.03283					3.18031	-0.0091
										3.1972	-0.00886					3.1972	-0.03262					3.18128	-0.0091
										3.1982	-0.00885					3.1982	-0.03242					3.18225	-0.00909
										3.1992	-0.00884					3.1992	-0.03221					3.18322	-0.00909
										3.2002	-0.00883					3.2002	-0.03201					3.18419	-0.00909
										3.2012	-0.00882					3.2012	-0.03181					3.18517	-0.00909
										3.2022	-0.00881					3.2022	-0.03161					3.18614	-0.00909
										3.2032	-0.00881					3.2032	-0.03141					3.18711	-0.00909
										3.2042	-0.0088					3.2042	-0.03122					3.18808	-0.00909
										3.20521	-0.00879					3.20521	-0.03102					3.18905	-0.00909
										3.20621	-0.00878					3.20621	-0.03083					3.19002	-0.00909
										3.20721	-0.00878					3.20721	-0.03063					3.19099	-0.00909
										3.20821	-0.00877					3.20821	-0.03044					3.19196	-0.00909
										3.20921	-0.00876					3.20921	-0.03025					3.19293	-0.00909
										3.21021	-0.00875					3.21021	-0.03007					3.1939	-0.00909
										3.21121	-0.00875					3.21121	-0.02988					3.19487	-0.00909
										3.21221	-0.00874					3.21221	-0.02969					3.19585	-0.00909
										3.21321	-0.00873					3.21321	-0.02951					3.19682	-0.00909
										3.21421	-0.00873					3.21421	-0.02933					3.19779	-0.00909
										3.21522	-0.00872					3.21522	-0.02914					3.19876	-0.00909
										3.21622	-0.00872					3.21622	-0.02896					3.19973	-0.00909
										3.21722	-0.00871					3.21722	-0.02878					3.2007	-0.00909
										3.21822	-0.00871					3.21822	-0.02861					3.20167	-0.00909
										3.21922	-0.0087					3.21922	-0.02843					3.20264	-0.00909
										3.22022	-0.00869					3.22022	-0.02825					3.20361	-0.00909
										3.22122	-0.00869					3.22122	-0.02808					3.20458	-0.00909
										3.22222	-0.00868					3.22222	-0.02791					3.20556	-0.00909
										3.22322	-0.00868					3.22322	-0.02774					3.20653	-0.00909
										3.22422	-0.00867					3.22422	-0.02757					3.2075	-0.00909
										3.22523	-0.00867					3.22523	-0.0274					3.20847	-0.00909
										3.22623	-0.00866					3.22623	-0.02723					3.20944	-0.00909
										3.22723	-0.00866					3.22723	-0.02706					3.21041	-0.00909
										3.22823	-0.00866					3.22823	-0.0269					3.21138	-0.00909
										3.22923	-0.00865					3.22923	-0.02673					3.21235	-0.00909
										3.23023	-0.00865					3.23023	-0.02657					3.21332	-0.00909
										3.23123	-0.00864					3.23123	-0.02641					3.21429	-0.00909
										3.23223	-0.00864					3.23223	-0.02624					3.21527	-0.00909
										3.23323	-0.00863					3.23323	-0.02608					3.21624	-0.00909
										3.23423	-0.00863					3.23423	-0.02593					3.21721	-0.00909
										3.23524	-0.00863					3.23524	-0.02577					3.21818	-0.00909
										3.23624	-0.00862					3.23624	-0.02561					3.21915	-0.00909
										3.23724	-0.00862					3.23724	-0.02546					3.22012	-0.00909
										3.23824	-0.00862					3.23824	-0.0253					3.22109	-0.00909
										3.23924	-0.00861					3.23924	-0.02515					3.22206	-0.00909
										3.24024	-0.00861					3.24024	-0.025					3.22303	-0.00909
										3.24124	-0.00861					3.24124	-0.02485					3.224	-0.00909
										3.24224	-0.0086					3.24224	-0.0247					3.22497	-0.00909
										3.24324	-0.0086					3.24324	-0.02455					3.22595	-0.00909
										3.24424	-0.0086					3.24424	-0.0244					3.22692	-0.00909
										3.24525	-0.00859					3.24525	-0.02425					3.22789	-0.00909
										3.24625	-0.00859					3.24625	-0.02411					3.22886	-0.00909
										3.24725	-0.00859					3.24725	-0.02396					3.22983	-0.00909
										3.24825	-0.00859					3.24825	-0.02382					3.2308	-0.00909
										3.24925	-0.00858					3.24925	-0.02368					3.23177	-0.00909
										3.25025	-0.00858					3.25025	-0.02353					3.23274	-0.00909
										3.25125	-0.00858					3.25125	-0.02339					3.23371	-0.00909
										3.25225	-0.00858					3.25225	-0.02325					3.23468	-0.00909
										3.25325	-0.00857					3.25325	-0.02312					3.23566	-0.00909
										3.25425	-0.00857					3.25425	-0.02298					3.23663	-0.00909
										3.25526	-0.00857					3.25526	-0.02284					3.2376	-0.00909
										3.25626	-0.00857					3.25626	-0.02271					3.23857	-0.00909
										3.25726	-0.00856					3.25726	-0.02257					3.23954	-0.00909
										3.25826	-0.00856					3.25826	-0.02244					3.24051	-0.00909
										3.25926	-0.00856					3.25926	-0.0223					3.24148	-0.00909
										3.26026	-0.00856					3.26026	-0.02217					3.24245	-0.00909
										3.26126	-0.00856					3.26126	-0.02204					3.24342	-0.00909
										3.26226	-0.00855					3.26226	-0.02191					3.24439	-0.00909
										3.26326	-0.00855					3.26326	-0.02178					3.24537	-0.00909
										3.26426	-0.00855					3.26426	-0.02165					3.24634	-0.00909
										3.26527	-0.00855					3.26527	-0.02153					3.24731	-0.00909
										3.26627	-0.00855					3.26627	-0.0214					3.24828	-0.00909
										3.26727	-0.00854					3.26727	-0.02127					3.24925	-0.00909
										3.26827	-0.00854					3.26827	-0.02115					3.25022	-0.00909
										3.26927	-0.00854					3.26927	-0.02103					3.25119	-0.00909
										3.27027	-0.00854					3.27027	-0.0209					3.25216	-0.00909
										3.27127	-0.00854					3.27127	-0.02078					3.25313	-0.00909
										3.27227	-0.00854					3.27227	-0.02066					3.2541	-0.00909
										3.27327	-0.00853					3.27327	-0.02054					3.25508	-0.00909
										3.27427	-0.00853					3.27427	-0.02042					3.25605	-0.00909
										3.27528	-0.00853					3.27528	-0.0203					3.25702	-0.00909
										3.27628	-0.00853					3.27628	-0.02018					3.25799	-0.00909
										3.27728	-0.00853					3.27728	-0.02007					3.25896	-0.00909
										3.27828	-0.00853					3.27828	-0.01995					3.25993	-0.00909
										3.27928	-0.00853					3.27928	-0.01984					3.2609	-0.00909
										3.28028	-0.00853					3.28028	-0.01972					3.26187	-0.00909
										3.28128	-0.00852					3.28128	-0.01961					3.26284	-0.00909
										3.28228	-0.00852					3.28228	-0.0195					3.26381	-0.00909
										3.28328	-0.00852					3.28328	-0.01938					3.26478	-0.00909
										3.28428	-0.00852					3.28428	-0.01927					3.26576	-0.00909
										3.28529	-0.00852					3.28529	-0.01916					3.26673	-0.00909
										3.28629	-0.00852					3.28629	-0.01905					3.2677	-0.00909
										3.28729	-0.00852					3.28729	-0.01894					3.26867	-0.00909
										3.28829	-0.00852					3.28829	-0.01884					3.26964	-0.00909
										3.28929	-0.00852					3.28929	-0.01873					3.27061	-0.00909
										3.29029	-0.00851					3.29029	-0.01862					3.27158	-0.00909
										3.29129	-0.00851					3.29129	-0.01852					3.27255	-0.00909
										3.29229	-0.00851					3.29229	-0.01841					3.27352	-0.00909
										3.29329	-0.00851					3.29329	-0.01831					3.27449	-0.00909
										3.29429	-0.00851					3.29429	-0.0182					3.27547	-0.00909
										3.2953	-0.00851					3.2953	-0.0181					3.27644	-0.00909
										3.2963	-0.00851					3.2963	-0.018					3.27741	-0.00909
										3.2973	-0.00851					3.2973	-0.0179					3.27838	-0.00909
										3.2983	-0.00851					3.2983	-0.0178					3.27935	-0.00909
										3.2993	-0.00851					3.2993	-0.0177					3.28032	-0.00909
										3.3003	-0.00851					3.3003	-0.0176					3.28129	-0.00909
										3.3013	-0.0085					3.3013	-0.0175					3.28226	-0.00909
										3.3023	-0.0085					3.3023	-0.0174					3.28323	-0.00909
										3.3033	-0.0085					3.3033	-0.0173					3.2842	-0.00909
										3.3043	-0.0085					3.3043	-0.01721					3.28518	-0.00909
										3.30531	-0.0085					3.30531	-0.01711					3.28615	-0.00909
										3.30631	-0.0085					3.30631	-0.01702					3.28712	-0.00909
										3.30731	-0.0085					3.30731	-0.01692					3.28809	-0.00909
										3.30831	-0.0085					3.30831	-0.01683					3.28906	-0.00909
										3.30931	-0.0085					3.30931	-0.01674					3.29003	-0.00909
										3.31031	-0.0085					3.31031	-0.01664					3.291	-0.00909
										3.31131	-0.0085					3.31131	-0.01655					3.29197	-0.00909
										3.31231	-0.0085					3.31231	-0.01646					3.29294	-0.00909
										3.31331	-0.0085					3.31331	-0.01637					3.29391	-0.00909
										3.31431	-0.0085					3.31431	-0.01628					3.29488	-0.00909
										3.31532	-0.0085					3.31532	-0.01619					3.29586	-0.00909
										3.31632	-0.0085					3.31632	-0.0161					3.29683	-0.00909
										3.31732	-0.00849					3.31732	-0.01602					3.2978	-0.00909
										3.31832	-0.00849					3.31832	-0.01593					3.29877	-0.00909
										3.31932	-0.00849					3.31932	-0.01584					3.29974	-0.00909
										3.32032	-0.00849					3.32032	-0.01576					3.30071	-0.00909
										3.32132	-0.00849					3.32132	-0.01567					3.30168	-0.00909
										3.32232	-0.00849					3.32232	-0.01559					3.30265	-0.00909
										3.32332	-0.00849					3.32332	-0.0155					3.30362	-0.00909
										3.32432	-0.00849					3.32432	-0.01542					3.30459	-0.00909
										3.32533	-0.00849					3.32533	-0.01533					3.30557	-0.00909
										3.32633	-0.00849					3.32633	-0.01525					3.30654	-0.00909
										3.32733	-0.00849					3.32733	-0.01517					3.30751	-0.00909
										3.32833	-0.00849					3.32833	-0.01509					3.30848	-0.00909
										3.32933	-0.00849					3.32933	-0.01501					3.30945	-0.00909
										3.33033	-0.00849					3.33033	-0.01493					3.31042	-0.00909
										3.33133	-0.00849					3.33133	-0.01485					3.31139	-0.00909
										3.33233	-0.00849					3.33233	-0.01477					3.31236	-0.00909
										3.33333	-0.00849					3.33333	-0.01469					3.31333	-0.00909
										3.33433	-0.00849					3.33433	-0.01461					3.3143	-0.00909
										3.33534	-0.00849					3.33534	-0.01454					3.31528	-0.00909
										3.33634	-0.00849					3.33634	-0.01446					3.31625	-0.00909
										3.33734	-0.00849					3.33734	-0.01438					3.31722	-0.00909
										3.33834	-0.00849					3.33834	-0.01431					3.31819	-0.00909
										3.33934	-0.00849					3.33934	-0.01423					3.31916	-0.00909
										3.34034	-0.00849					3.34034	-0.01416					3.32013	-0.00909
										3.34134	-0.00849					3.34134	-0.01408					3.3211	-0.00909
										3.34234	-0.00849					3.34234	-0.01401					3.32207	-0.00909
										3.34334	-0.00848					3.34334	-0.01394					3.32304	-0.00909
										3.34434	-0.00848					3.34434	-0.01386					3.32401	-0.00909
										3.34535	-0.00848					3.34535	-0.01379					3.32498	-0.00909
										3.34635	-0.00848					3.34635	-0.01372					3.32596	-0.00909
										3.34735	-0.00848					3.34735	-0.01365					3.32693	-0.00909
										3.34835	-0.00848					3.34835	-0.01358					3.3279	-0.00909
										3.34935	-0.00848					3.34935	-0.01351					3.32887	-0.00909
										3.35035	-0.00848					3.35035	-0.01344					3.32984	-0.00909
										3.35135	-0.00848					3.35135	-0.01337					3.33081	-0.00909
										3.35235	-0.00848					3.35235	-0.0133					3.33178	-0.00909
										3.35335	-0.00848					3.35335	-0.01323					3.33275	-0.00909
										3.35435	-0.00848					3.35435	-0.01317					3.33372	-0.00909
										3.35536	-0.00848					3.35536	-0.0131					3.33469	-0.00909
										3.35636	-0.00848					3.35636	-0.01303					3.33567	-0.00909
										3.35736	-0.00848					3.35736	-0.01297					3.33664	-0.00909
										3.35836	-0.00848					3.35836	-0.0129					3.33761	-0.00909
										3.35936	-0.00848					3.35936	-0.01284					3.33858	-0.00909
										3.36036	-0.00848					3.36036	-0.01277					3.33955	-0.00909
										3.36136	-0.00848					3.36136	-0.01271					3.34052	-0.00909
										3.36236	-0.00848					3.36236	-0.01264					3.34149	-0.00909
										3.36336	-0.00848					3.36336	-0.01258					3.34246	-0.00909
										3.36436	-0.00848					3.36436	-0.01252					3.34343	-0.00909
										3.36537	-0.00848					3.36537	-0.01246					3.3444	-0.00909
										3.36637	-0.00848					3.36637	-0.01239					3.34538	-0.00909
										3.36737	-0.00848					3.36737	-0.01233					3.34635	-0.00909
										3.36837	-0.00848					3.36837	-0.01227					3.34732	-0.00909
										3.36937	-0.00848					3.36937	-0.01221					3.34829	-0.00909
										3.37037	-0.00848					3.37037	-0.01215					3.34926	-0.00909
										3.37137	-0.00848					3.37137	-0.01209					3.35023	-0.00909
										3.37237	-0.00848					3.37237	-0.01203					3.3512	-0.00909
										3.37337	-0.00848					3.37337	-0.01197					3.35217	-0.00909
										3.37437	-0.00848					3.37437	-0.01191					3.35314	-0.00909
										3.37538	-0.00848					3.37538	-0.01186					3.35411	-0.00909
										3.37638	-0.00848					3.37638	-0.0118					3.35509	-0.00909
										3.37738	-0.00848					3.37738	-0.01174					3.35606	-0.00909
										3.37838	-0.00848					3.37838	-0.01168					3.35703	-0.00909
										3.37938	-0.00848					3.37938	-0.01163					3.358	-0.00909
										3.38038	-0.00848					3.38038	-0.01157					3.35897	-0.00909
										3.38138	-0.00848					3.38138	-0.01151					3.35994	-0.00909
										3.38238	-0.00848					3.38238	-0.01146					3.36091	-0.00909
										3.38338	-0.00848					3.38338	-0.0114					3.36188	-0.00909
										3.38438	-0.00848					3.38438	-0.01135					3.36285	-0.00909
										3.38539	-0.00848					3.38539	-0.0113					3.36382	-0.00909
										3.38639	-0.00848					3.38639	-0.01124					3.36479	-0.00909
										3.38739	-0.00848					3.38739	-0.01119					3.36577	-0.00909
										3.38839	-0.00848					3.38839	-0.01114					3.36674	-0.00909
										3.38939	-0.00848					3.38939	-0.01108					3.36771	-0.00909
										3.39039	-0.00848					3.39039	-0.01103					3.36868	-0.00909
										3.39139	-0.00848					3.39139	-0.01098					3.36965	-0.00909
										3.39239	-0.00848					3.39239	-0.01093					3.37062	-0.00909
										3.39339	-0.00848					3.39339	-0.01088					3.37159	-0.00909
										3.39439	-0.00848					3.39439	-0.01083					3.37256	-0.00909
										3.3954	-0.00848					3.3954	-0.01078					3.37353	-0.00909
										3.3964	-0.00848					3.3964	-0.01073					3.3745	-0.00909
										3.3974	-0.00848					3.3974	-0.01068					3.37548	-0.00909
										3.3984	-0.00848					3.3984	-0.01063					3.37645	-0.00909
										3.3994	-0.00848					3.3994	-0.01058					3.37742	-0.00909
										3.4004	-0.00848					3.4004	-0.01053					3.37839	-0.00909
										3.4014	-0.00848					3.4014	-0.01048					3.37936	-0.00909
										3.4024	-0.00848					3.4024	-0.01043					3.38033	-0.00909
										3.4034	-0.00848					3.4034	-0.01038					3.3813	-0.00909
										3.4044	-0.00848					3.4044	-0.01034					3.38227	-0.00909
										3.40541	-0.00848					3.40541	-0.01029					3.38324	-0.00909
										3.40641	-0.00848					3.40641	-0.01024					3.38421	-0.00909
										3.40741	-0.00848					3.40741	-0.0102					3.38519	-0.00909
										3.40841	-0.00848					3.40841	-0.01015					3.38616	-0.00909
										3.40941	-0.00848					3.40941	-0.01011					3.38713	-0.00909
										3.41041	-0.00848					3.41041	-0.01006					3.3881	-0.00909
										3.41141	-0.00848					3.41141	-0.01002					3.38907	-0.00909
										3.41241	-0.00848					3.41241	-0.00997					3.39004	-0.00909
										3.41341	-0.00848					3.41341	-0.00993					3.39101	-0.00909
										3.41441	-0.00848					3.41441	-0.00988					3.39198	-0.00909
										3.41542	-0.00848					3.41542	-0.00984					3.39295	-0.00909
										3.41642	-0.00848					3.41642	-0.0098					3.39392	-0.00909
										3.41742	-0.00848					3.41742	-0.00975					3.39489	-0.00909
										3.41842	-0.00848					3.41842	-0.00971					3.39587	-0.00909
										3.41942	-0.00848					3.41942	-0.00967					3.39684	-0.00909
										3.42042	-0.00848					3.42042	-0.00962					3.39781	-0.00909
										3.42142	-0.00848					3.42142	-0.00958					3.39878	-0.00909
										3.42242	-0.00848					3.42242	-0.00954					3.39975	-0.00909
										3.42342	-0.00848					3.42342	-0.0095					3.40072	-0.00909
										3.42442	-0.00848					3.42442	-0.00946					3.40169	-0.00909
										3.42543	-0.00848					3.42543	-0.00942					3.40266	-0.00909
										3.42643	-0.00848					3.42643	-0.00938					3.40363	-0.00909
										3.42743	-0.00848					3.42743	-0.00934					3.4046	-0.00909
										3.42843	-0.00848					3.42843	-0.0093					3.40558	-0.00909
										3.42943	-0.00848					3.42943	-0.00926					3.40655	-0.00909
										3.43043	-0.00848					3.43043	-0.00922					3.40752	-0.00909
										3.43143	-0.00848					3.43143	-0.00918					3.40849	-0.00909
										3.43243	-0.00848					3.43243	-0.00914					3.40946	-0.00909
										3.43343	-0.00848					3.43343	-0.0091					3.41043	-0.00909
										3.43443	-0.00848					3.43443	-0.00906					3.4114	-0.00909
										3.43544	-0.00848					3.43544	-0.00903					3.41237	-0.00909
										3.43644	-0.00847					3.43644	-0.00899					3.41334	-0.00909
										3.43744	-0.00847					3.43744	-0.00895					3.41431	-0.00909
										3.43844	-0.00847					3.43844	-0.00891					3.41529	-0.00909
										3.43944	-0.00847					3.43944	-0.00888					3.41626	-0.00909
										3.44044	-0.00847					3.44044	-0.00884					3.41723	-0.00909
										3.44144	-0.00847					3.44144	-0.0088					3.4182	-0.00909
										3.44244	-0.00847					3.44244	-0.00877					3.41917	-0.00909
										3.44344	-0.00847					3.44344	-0.00873					3.42014	-0.00909
										3.44444	-0.00847					3.44444	-0.0087					3.42111	-0.00909
										3.44545	-0.00847					3.44545	-0.00866					3.42208	-0.00909
										3.44645	-0.00847					3.44645	-0.00863					3.42305	-0.00909
										3.44745	-0.00847					3.44745	-0.00859					3.42402	-0.00909
										3.44845	-0.00847					3.44845	-0.00856					3.42499	-0.00909
										3.44945	-0.00847					3.44945	-0.00852					3.42597	-0.00909
										3.45045	-0.00847					3.45045	-0.00849					3.42694	-0.00909
										3.45145	-0.00847					3.45145	-0.00846					3.42791	-0.00909
										3.45245	-0.00847					3.45245	-0.00842					3.42888	-0.00909
										3.45345	-0.00847					3.45345	-0.00839					3.42985	-0.00909
										3.45445	-0.00847					3.45445	-0.00836					3.43082	-0.00909
										3.45546	-0.00847					3.45546	-0.00832					3.43179	-0.00909
										3.45646	-0.00847					3.45646	-0.00829					3.43276	-0.00909
										3.45746	-0.00847					3.45746	-0.00826					3.43373	-0.00909
										3.45846	-0.00847					3.45846	-0.00823					3.4347	-0.00909
										3.45946	-0.00847					3.45946	-0.00819					3.43568	-0.00909
										3.46046	-0.00847					3.46046	-0.00816					3.43665	-0.00909
										3.46146	-0.00847					3.46146	-0.00813					3.43762	-0.00909
										3.46246	-0.00847					3.46246	-0.0081					3.43859	-0.00909
										3.46346	-0.00847					3.46346	-0.00807					3.43956	-0.00909
										3.46446	-0.00847					3.46446	-0.00804					3.44053	-0.00909
										3.46547	-0.00847					3.46547	-0.00801					3.4415	-0.00909
										3.46647	-0.00847					3.46647	-0.00798					3.44247	-0.00909
										3.46747	-0.00847					3.46747	-0.00795					3.44344	-0.00909
										3.46847	-0.00847					3.46847	-0.00792					3.44441	-0.00909
										3.46947	-0.00847					3.46947	-0.00789					3.44539	-0.00909
										3.47047	-0.00847					3.47047	-0.00786					3.44636	-0.00909
										3.47147	-0.00847					3.47147	-0.00783					3.44733	-0.00909
										3.47247	-0.00847					3.47247	-0.0078					3.4483	-0.00909
										3.47347	-0.00847					3.47347	-0.00777					3.44927	-0.00909
										3.47447	-0.00847					3.47447	-0.00774					3.45024	-0.00909
										3.47548	-0.00847					3.47548	-0.00771					3.45121	-0.00909
										3.47648	-0.00847					3.47648	-0.00768					3.45218	-0.00909
										3.47748	-0.00847					3.47748	-0.00766					3.45315	-0.00909
										3.47848	-0.00847					3.47848	-0.00763					3.45412	-0.00909
										3.47948	-0.00847					3.47948	-0.0076					3.4551	-0.00909
										3.48048	-0.00847					3.48048	-0.00757					3.45607	-0.00909
										3.48148	-0.00847					3.48148	-0.00755					3.45704	-0.00909
										3.48248	-0.00847					3.48248	-0.00752					3.45801	-0.00909
										3.48348	-0.00847					3.48348	-0.00749					3.45898	-0.00909
										3.48448	-0.00847					3.48448	-0.00746					3.45995	-0.00909
										3.48549	-0.00847					3.48549	-0.00744					3.46092	-0.00909
										3.48649	-0.00847					3.48649	-0.00741					3.46189	-0.00909
										3.48749	-0.00847					3.48749	-0.00739					3.46286	-0.00909
										3.48849	-0.00847					3.48849	-0.00736					3.46383	-0.00909
										3.48949	-0.00847					3.48949	-0.00733					3.4648	-0.00909
										3.49049	-0.00847					3.49049	-0.00731					3.46578	-0.00909
										3.49149	-0.00847					3.49149	-0.00728					3.46675	-0.00909
										3.49249	-0.00847					3.49249	-0.00726					3.46772	-0.00909
										3.49349	-0.00847					3.49349	-0.00723					3.46869	-0.00909
										3.49449	-0.00847					3.49449	-0.00721					3.46966	-0.00909
										3.4955	-0.00847					3.4955	-0.00718					3.47063	-0.00909
										3.4965	-0.00847					3.4965	-0.00716					3.4716	-0.00909
										3.4975	-0.00847					3.4975	-0.00713					3.47257	-0.00909
										3.4985	-0.00847					3.4985	-0.00711					3.47354	-0.00909
										3.4995	-0.00847					3.4995	-0.00709					3.47451	-0.00909
										3.5005	-0.00847					3.5005	-0.00706					3.47549	-0.00909
										3.5015	-0.00847					3.5015	-0.00704					3.47646	-0.00909
										3.5025	-0.00847					3.5025	-0.00701					3.47743	-0.00909
										3.5035	-0.00847					3.5035	-0.00699					3.4784	-0.00909
										3.5045	-0.00847					3.5045	-0.00697					3.47937	-0.00909
										3.50551	-0.00847					3.50551	-0.00694					3.48034	-0.00909
										3.50651	-0.00847					3.50651	-0.00692					3.48131	-0.00909
										3.50751	-0.00847					3.50751	-0.0069					3.48228	-0.00909
										3.50851	-0.00847					3.50851	-0.00688					3.48325	-0.00909
										3.50951	-0.00847					3.50951	-0.00685					3.48422	-0.00909
										3.51051	-0.00847					3.51051	-0.00683					3.4852	-0.00909
										3.51151	-0.00847					3.51151	-0.00681					3.48617	-0.00909
										3.51251	-0.00847					3.51251	-0.00679					3.48714	-0.00909
										3.51351	-0.00847					3.51351	-0.00677					3.48811	-0.00909
										3.51451	-0.00847					3.51451	-0.00674					3.48908	-0.00909
										3.51552	-0.00847					3.51552	-0.00672					3.49005	-0.00909
										3.51652	-0.00847					3.51652	-0.0067					3.49102	-0.00909
										3.51752	-0.00847					3.51752	-0.00668					3.49199	-0.00909
										3.51852	-0.00847					3.51852	-0.00666					3.49296	-0.00909
										3.51952	-0.00847					3.51952	-0.00664					3.49393	-0.00909
										3.52052	-0.00847					3.52052	-0.00662					3.4949	-0.00909
										3.52152	-0.00847					3.52152	-0.0066					3.49588	-0.00909
										3.52252	-0.00847					3.52252	-0.00658					3.49685	-0.00909
										3.52352	-0.00847					3.52352	-0.00656					3.49782	-0.00909
										3.52452	-0.00847					3.52452	-0.00654					3.49879	-0.00909
										3.52553	-0.00847					3.52553	-0.00652					3.49976	-0.00909
										3.52653	-0.00847					3.52653	-0.0065					3.50073	-0.00909
										3.52753	-0.00847					3.52753	-0.00648					3.5017	-0.00909
										3.52853	-0.00847					3.52853	-0.00646					3.50267	-0.00909
										3.52953	-0.00847					3.52953	-0.00644					3.50364	-0.00909
										3.53053	-0.00847					3.53053	-0.00642					3.50461	-0.00909
										3.53153	-0.00847					3.53153	-0.0064					3.50559	-0.00909
										3.53253	-0.00847					3.53253	-0.00638					3.50656	-0.00909
										3.53353	-0.00847					3.53353	-0.00636					3.50753	-0.00909
										3.53453	-0.00847					3.53453	-0.00634					3.5085	-0.00909
										3.53554	-0.00847					3.53554	-0.00632					3.50947	-0.00909
										3.53654	-0.00847					3.53654	-0.00631					3.51044	-0.00909
										3.53754	-0.00847					3.53754	-0.00629					3.51141	-0.00909
										3.53854	-0.00847					3.53854	-0.00627					3.51238	-0.00909
										3.53954	-0.00847					3.53954	-0.00625					3.51335	-0.00909
										3.54054	-0.00847					3.54054	-0.00623					3.51432	-0.00909
										3.54154	-0.00847					3.54154	-0.00622					3.5153	-0.00909
										3.54254	-0.00847					3.54254	-0.0062					3.51627	-0.00909
										3.54354	-0.00847					3.54354	-0.00618					3.51724	-0.00909
										3.54454	-0.00847					3.54454	-0.00616					3.51821	-0.00909
										3.54555	-0.00847					3.54555	-0.00615					3.51918	-0.00909
										3.54655	-0.00847					3.54655	-0.00613					3.52015	-0.00909
										3.54755	-0.00847					3.54755	-0.00611					3.52112	-0.00909
										3.54855	-0.00847					3.54855	-0.00609					3.52209	-0.00909
										3.54955	-0.00847					3.54955	-0.00608					3.52306	-0.00909
										3.55055	-0.00847					3.55055	-0.00606					3.52403	-0.00909
										3.55155	-0.00847					3.55155	-0.00604					3.52501	-0.00909
										3.55255	-0.00847					3.55255	-0.00603					3.52598	-0.00909
										3.55355	-0.00847					3.55355	-0.00601					3.52695	-0.00909
										3.55455	-0.00847					3.55455	-0.006					3.52792	-0.00909
										3.55556	-0.00847					3.55556	-0.00598					3.52889	-0.00909
										3.55656	-0.00847					3.55656	-0.00596					3.52986	-0.00909
										3.55756	-0.00847					3.55756	-0.00595					3.53083	-0.00909
										3.55856	-0.00847					3.55856	-0.00593					3.5318	-0.00909
										3.55956	-0.00847					3.55956	-0.00592					3.53277	-0.00909
										3.56056	-0.00847					3.56056	-0.0059					3.53374	-0.00909
										3.56156	-0.00847					3.56156	-0.00588					3.53471	-0.00909
										3.56256	-0.00847					3.56256	-0.00587					3.53569	-0.00909
										3.56356	-0.00847					3.56356	-0.00585					3.53666	-0.00909
										3.56456	-0.00847					3.56456	-0.00584					3.53763	-0.00909
										3.56557	-0.00847					3.56557	-0.00582					3.5386	-0.00909
										3.56657	-0.00847					3.56657	-0.00581					3.53957	-0.00909
										3.56757	-0.00847					3.56757	-0.00579					3.54054	-0.00909
										3.56857	-0.00847					3.56857	-0.00578					3.54151	-0.00909
										3.56957	-0.00847					3.56957	-0.00577					3.54248	-0.00909
										3.57057	-0.00847					3.57057	-0.00575					3.54345	-0.00909
										3.57157	-0.00847					3.57157	-0.00574					3.54442	-0.00909
										3.57257	-0.00847					3.57257	-0.00572					3.5454	-0.00909
										3.57357	-0.00847					3.57357	-0.00571					3.54637	-0.00909
										3.57457	-0.00847					3.57457	-0.00569					3.54734	-0.00909
										3.57558	-0.00847					3.57558	-0.00568					3.54831	-0.00909
										3.57658	-0.00847					3.57658	-0.00567					3.54928	-0.00909
										3.57758	-0.00847					3.57758	-0.00565					3.55025	-0.00909
										3.57858	-0.00847					3.57858	-0.00564					3.55122	-0.00909
										3.57958	-0.00847					3.57958	-0.00562					3.55219	-0.00909
										3.58058	-0.00847					3.58058	-0.00561					3.55316	-0.00909
										3.58158	-0.00847					3.58158	-0.0056					3.55413	-0.00909
										3.58258	-0.00847					3.58258	-0.00558					3.55511	-0.00909
										3.58358	-0.00847					3.58358	-0.00557					3.55608	-0.00909
										3.58458	-0.00847					3.58458	-0.00556					3.55705	-0.00909
										3.58559	-0.00847					3.58559	-0.00555					3.55802	-0.00909
										3.58659	-0.00847					3.58659	-0.00553					3.55899	-0.00909
										3.58759	-0.00847					3.58759	-0.00552					3.55996	-0.00909
										3.58859	-0.00847					3.58859	-0.00551					3.56093	-0.00909
										3.58959	-0.00847					3.58959	-0.00549					3.5619	-0.00909
										3.59059	-0.00847					3.59059	-0.00548					3.56287	-0.00909
										3.59159	-0.00847					3.59159	-0.00547					3.56384	-0.00909
										3.59259	-0.00847					3.59259	-0.00546					3.56481	-0.00909
										3.59359	-0.00847					3.59359	-0.00544					3.56579	-0.00909
										3.59459	-0.00847					3.59459	-0.00543					3.56676	-0.00909
										3.5956	-0.00847					3.5956	-0.00542					3.56773	-0.00909
										3.5966	-0.00847					3.5966	-0.00541					3.5687	-0.00909
										3.5976	-0.00847					3.5976	-0.0054					3.56967	-0.00909
										3.5986	-0.00847					3.5986	-0.00538					3.57064	-0.00909
										3.5996	-0.00847					3.5996	-0.00537					3.57161	-0.00909
										3.6006	-0.00847					3.6006	-0.00536					3.57258	-0.00909
										3.6016	-0.00847					3.6016	-0.00535					3.57355	-0.00909
										3.6026	-0.00847					3.6026	-0.00534					3.57452	-0.00909
										3.6036	-0.00847					3.6036	-0.00533					3.5755	-0.00909
										3.6046	-0.00847					3.6046	-0.00531					3.57647	-0.00909
										3.60561	-0.00847					3.60561	-0.0053					3.57744	-0.00909
										3.60661	-0.00847					3.60661	-0.00529					3.57841	-0.00909
										3.60761	-0.00847					3.60761	-0.00528					3.57938	-0.00909
										3.60861	-0.00847					3.60861	-0.00527					3.58035	-0.00909
										3.60961	-0.00847					3.60961	-0.00526					3.58132	-0.00909
										3.61061	-0.00847					3.61061	-0.00525					3.58229	-0.00909
										3.61161	-0.00847					3.61161	-0.00524					3.58326	-0.00909
										3.61261	-0.00847					3.61261	-0.00523					3.58423	-0.00909
										3.61361	-0.00847					3.61361	-0.00522					3.58521	-0.00909
										3.61461	-0.00847					3.61461	-0.00521					3.58618	-0.00909
										3.61562	-0.00847					3.61562	-0.00519					3.58715	-0.00909
										3.61662	-0.00847					3.61662	-0.00518					3.58812	-0.00909
										3.61762	-0.00847					3.61762	-0.00517					3.58909	-0.00909
										3.61862	-0.00847					3.61862	-0.00516					3.59006	-0.00909
										3.61962	-0.00847					3.61962	-0.00515					3.59103	-0.00909
										3.62062	-0.00847					3.62062	-0.00514					3.592	-0.00909
										3.62162	-0.00847					3.62162	-0.00513					3.59297	-0.00909
										3.62262	-0.00847					3.62262	-0.00512					3.59394	-0.00909
										3.62362	-0.00847					3.62362	-0.00511					3.59491	-0.00909
										3.62462	-0.00847					3.62462	-0.0051					3.59589	-0.00909
										3.62563	-0.00847					3.62563	-0.00509					3.59686	-0.00909
										3.62663	-0.00847					3.62663	-0.00508					3.59783	-0.00909
										3.62763	-0.00847					3.62763	-0.00507					3.5988	-0.00909
										3.62863	-0.00847					3.62863	-0.00506					3.59977	-0.00909
										3.62963	-0.00847					3.62963	-0.00506					3.60074	-0.00909
										3.63063	-0.00847					3.63063	-0.00505					3.60171	-0.00909
										3.63163	-0.00847					3.63163	-0.00504					3.60268	-0.00909
										3.63263	-0.00847					3.63263	-0.00503					3.60365	-0.00909
										3.63363	-0.00847					3.63363	-0.00502					3.60462	-0.00909
										3.63463	-0.00847					3.63463	-0.00501					3.6056	-0.00909
										3.63564	-0.00847					3.63564	-0.005					3.60657	-0.00909
										3.63664	-0.00847					3.63664	-0.00499					3.60754	-0.00909
										3.63764	-0.00847					3.63764	-0.00498					3.60851	-0.00909
										3.63864	-0.00847					3.63864	-0.00497					3.60948	-0.00909
										3.63964	-0.00847					3.63964	-0.00496					3.61045	-0.00909
										3.64064	-0.00847					3.64064	-0.00495					3.61142	-0.00909
										3.64164	-0.00847					3.64164	-0.00495					3.61239	-0.00909
										3.64264	-0.00847					3.64264	-0.00494					3.61336	-0.00909
										3.64364	-0.00847					3.64364	-0.00493					3.61433	-0.00909
										3.64464	-0.00847					3.64464	-0.00492					3.61531	-0.00909
										3.64565	-0.00847					3.64565	-0.00491					3.61628	-0.00909
										3.64665	-0.00847					3.64665	-0.0049					3.61725	-0.00909
										3.64765	-0.00847					3.64765	-0.00489					3.61822	-0.00909
										3.64865	-0.00847					3.64865	-0.00489					3.61919	-0.00909
										3.64965	-0.00847					3.64965	-0.00488					3.62016	-0.00909
										3.65065	-0.00847					3.65065	-0.00487					3.62113	-0.00909
										3.65165	-0.00847					3.65165	-0.00486					3.6221	-0.00909
										3.65265	-0.00847					3.65265	-0.00485					3.62307	-0.00909
										3.65365	-0.00847					3.65365	-0.00485					3.62404	-0.00909
										3.65465	-0.00847					3.65465	-0.00484					3.62502	-0.00909
										3.65566	-0.00847					3.65566	-0.00483					3.62599	-0.00909
										3.65666	-0.00847					3.65666	-0.00482					3.62696	-0.00909
										3.65766	-0.00847					3.65766	-0.00481					3.62793	-0.00909
										3.65866	-0.00847					3.65866	-0.00481					3.6289	-0.00909
										3.65966	-0.00847					3.65966	-0.0048					3.62987	-0.00909
										3.66066	-0.00847					3.66066	-0.00479					3.63084	-0.00909
										3.66166	-0.00847					3.66166	-0.00478					3.63181	-0.00909
										3.66266	-0.00847					3.66266	-0.00478					3.63278	-0.00909
										3.66366	-0.00847					3.66366	-0.00477					3.63375	-0.00909
										3.66466	-0.00847					3.66466	-0.00476					3.63472	-0.00909
										3.66567	-0.00847					3.66567	-0.00475					3.6357	-0.00909
										3.66667	-0.00847					3.66667	-0.00475					3.63667	-0.00909
										3.66767	-0.00847					3.66767	-0.00474					3.63764	-0.00909
										3.66867	-0.00847					3.66867	-0.00473					3.63861	-0.00909
										3.66967	-0.00847					3.66967	-0.00472					3.63958	-0.00909
										3.67067	-0.00847					3.67067	-0.00472					3.64055	-0.00909
										3.67167	-0.00847					3.67167	-0.00471					3.64152	-0.00909
										3.67267	-0.00847					3.67267	-0.0047					3.64249	-0.00909
										3.67367	-0.00847					3.67367	-0.0047					3.64346	-0.00909
										3.67467	-0.00847					3.67467	-0.00469					3.64443	-0.00909
										3.67568	-0.00847					3.67568	-0.00468					3.64541	-0.00909
										3.67668	-0.00847					3.67668	-0.00468					3.64638	-0.00909
										3.67768	-0.00847					3.67768	-0.00467					3.64735	-0.00909
										3.67868	-0.00847					3.67868	-0.00466					3.64832	-0.00909
										3.67968	-0.00847					3.67968	-0.00466					3.64929	-0.00909
										3.68068	-0.00847					3.68068	-0.00465					3.65026	-0.00909
										3.68168	-0.00847					3.68168	-0.00464					3.65123	-0.00909
										3.68268	-0.00847					3.68268	-0.00464					3.6522	-0.00909
										3.68368	-0.00847					3.68368	-0.00463					3.65317	-0.00909
										3.68468	-0.00847					3.68468	-0.00462					3.65414	-0.00909
										3.68569	-0.00847					3.68569	-0.00462					3.65512	-0.00909
										3.68669	-0.00847					3.68669	-0.00461					3.65609	-0.00909
										3.68769	-0.00847					3.68769	-0.0046					3.65706	-0.00909
										3.68869	-0.00847					3.68869	-0.0046					3.65803	-0.00909
										3.68969	-0.00847					3.68969	-0.00459					3.659	-0.00909
										3.69069	-0.00847					3.69069	-0.00459					3.65997	-0.00909
										3.69169	-0.00847					3.69169	-0.00458					3.66094	-0.00909
										3.69269	-0.00847					3.69269	-0.00457					3.66191	-0.00909
										3.69369	-0.00847					3.69369	-0.00457					3.66288	-0.00909
										3.69469	-0.00847					3.69469	-0.00456					3.66385	-0.00909
										3.6957	-0.00847					3.6957	-0.00456					3.66482	-0.00909
										3.6967	-0.00847					3.6967	-0.00455					3.6658	-0.00909
										3.6977	-0.00847					3.6977	-0.00454					3.66677	-0.00909
										3.6987	-0.00847					3.6987	-0.00454					3.66774	-0.00909
										3.6997	-0.00847					3.6997	-0.00453					3.66871	-0.00909
										3.7007	-0.00847					3.7007	-0.00453					3.66968	-0.00909
										3.7017	-0.00847					3.7017	-0.00452					3.67065	-0.00909
										3.7027	-0.00847					3.7027	-0.00452					3.67162	-0.00909
										3.7037	-0.00847					3.7037	-0.00451					3.67259	-0.00909
										3.7047	-0.00847					3.7047	-0.0045					3.67356	-0.00909
										3.70571	-0.00847					3.70571	-0.0045					3.67453	-0.00909
										3.70671	-0.00847					3.70671	-0.00449					3.67551	-0.00909
										3.70771	-0.00847					3.70771	-0.00449					3.67648	-0.00909
										3.70871	-0.00847					3.70871	-0.00448					3.67745	-0.00909
										3.70971	-0.00847					3.70971	-0.00448					3.67842	-0.00909
										3.71071	-0.00847					3.71071	-0.00447					3.67939	-0.00909
										3.71171	-0.00847					3.71171	-0.00447					3.68036	-0.00909
										3.71271	-0.00847					3.71271	-0.00446					3.68133	-0.00909
										3.71371	-0.00847					3.71371	-0.00446					3.6823	-0.00909
										3.71471	-0.00847					3.71471	-0.00445					3.68327	-0.00909
										3.71572	-0.00847					3.71572	-0.00445					3.68424	-0.00909
										3.71672	-0.00847					3.71672	-0.00444					3.68522	-0.00909
										3.71772	-0.00847					3.71772	-0.00443					3.68619	-0.00909
										3.71872	-0.00847					3.71872	-0.00443					3.68716	-0.00909
										3.71972	-0.00847					3.71972	-0.00442					3.68813	-0.00909
										3.72072	-0.00847					3.72072	-0.00442					3.6891	-0.00909
										3.72172	-0.00847					3.72172	-0.00441					3.69007	-0.00909
										3.72272	-0.00847					3.72272	-0.00441					3.69104	-0.00909
										3.72372	-0.00847					3.72372	-0.00441					3.69201	-0.00909
										3.72472	-0.00847					3.72472	-0.0044					3.69298	-0.00909
										3.72573	-0.00847					3.72573	-0.0044					3.69395	-0.00909
										3.72673	-0.00847					3.72673	-0.00439					3.69492	-0.00909
										3.72773	-0.00847					3.72773	-0.00439					3.6959	-0.00909
										3.72873	-0.00847					3.72873	-0.00438					3.69687	-0.00909
										3.72973	-0.00847					3.72973	-0.00438					3.69784	-0.00909
										3.73073	-0.00847					3.73073	-0.00437					3.69881	-0.00909
										3.73173	-0.00847					3.73173	-0.00437					3.69978	-0.00909
										3.73273	-0.00847					3.73273	-0.00436					3.70075	-0.00909
										3.73373	-0.00847					3.73373	-0.00436					3.70172	-0.00909
										3.73473	-0.00847					3.73473	-0.00435					3.70269	-0.00909
										3.73574	-0.00847					3.73574	-0.00435					3.70366	-0.00909
										3.73674	-0.00847					3.73674	-0.00434					3.70463	-0.00909
										3.73774	-0.00847					3.73774	-0.00434					3.70561	-0.00909
										3.73874	-0.00847					3.73874	-0.00434					3.70658	-0.00909
										3.73974	-0.00847					3.73974	-0.00433					3.70755	-0.00909
										3.74074	-0.00847					3.74074	-0.00433					3.70852	-0.00909
										3.74174	-0.00847					3.74174	-0.00432					3.70949	-0.00909
										3.74274	-0.00847					3.74274	-0.00432					3.71046	-0.00909
										3.74374	-0.00847					3.74374	-0.00431					3.71143	-0.00909
										3.74474	-0.00847					3.74474	-0.00431					3.7124	-0.00909
										3.74575	-0.00847					3.74575	-0.00431					3.71337	-0.00909
										3.74675	-0.00847					3.74675	-0.0043					3.71434	-0.00909
										3.74775	-0.00847					3.74775	-0.0043					3.71532	-0.00909
										3.74875	-0.00847					3.74875	-0.00429					3.71629	-0.00909
										3.74975	-0.00847					3.74975	-0.00429					3.71726	-0.00909
										3.75075	-0.00847					3.75075	-0.00429					3.71823	-0.00909
										3.75175	-0.00847					3.75175	-0.00428					3.7192	-0.00909
										3.75275	-0.00847					3.75275	-0.00428					3.72017	-0.00909
										3.75375	-0.00847					3.75375	-0.00427					3.72114	-0.00909
										3.75475	-0.00847					3.75475	-0.00427					3.72211	-0.00909
										3.75576	-0.00847					3.75576	-0.00427					3.72308	-0.00909
										3.75676	-0.00847					3.75676	-0.00426					3.72405	-0.00909
										3.75776	-0.00847					3.75776	-0.00426					3.72503	-0.00909
										3.75876	-0.00847					3.75876	-0.00425					3.726	-0.00909
										3.75976	-0.00847					3.75976	-0.00425					3.72697	-0.00909
										3.76076	-0.00847					3.76076	-0.00425					3.72794	-0.00909
										3.76176	-0.00847					3.76176	-0.00424					3.72891	-0.00909
										3.76276	-0.00847					3.76276	-0.00424					3.72988	-0.00909
										3.76376	-0.00847					3.76376	-0.00424					3.73085	-0.00909
										3.76476	-0.00847					3.76476	-0.00423					3.73182	-0.00909
										3.76577	-0.00847					3.76577	-0.00423					3.73279	-0.00909
										3.76677	-0.00847					3.76677	-0.00423					3.73376	-0.00909
										3.76777	-0.00847					3.76777	-0.00422					3.73473	-0.00909
										3.76877	-0.00847					3.76877	-0.00422					3.73571	-0.00909
										3.76977	-0.00847					3.76977	-0.00421					3.73668	-0.00909
										3.77077	-0.00847					3.77077	-0.00421					3.73765	-0.00909
										3.77177	-0.00847					3.77177	-0.00421					3.73862	-0.00909
										3.77277	-0.00847					3.77277	-0.0042					3.73959	-0.00909
										3.77377	-0.00847					3.77377	-0.0042					3.74056	-0.00909
										3.77477	-0.00847					3.77477	-0.0042					3.74153	-0.00909
										3.77578	-0.00847					3.77578	-0.00419					3.7425	-0.00909
										3.77678	-0.00847					3.77678	-0.00419					3.74347	-0.00909
										3.77778	-0.00847					3.77778	-0.00419					3.74444	-0.00909
										3.77878	-0.00847					3.77878	-0.00418					3.74542	-0.00909
										3.77978	-0.00847					3.77978	-0.00418					3.74639	-0.00909
										3.78078	-0.00847					3.78078	-0.00418					3.74736	-0.00909
										3.78178	-0.00847					3.78178	-0.00417					3.74833	-0.00909
										3.78278	-0.00847					3.78278	-0.00417					3.7493	-0.00909
										3.78378	-0.00847					3.78378	-0.00417					3.75027	-0.00909
										3.78478	-0.00847					3.78478	-0.00416					3.75124	-0.00909
										3.78579	-0.00847					3.78579	-0.00416					3.75221	-0.00909
										3.78679	-0.00847					3.78679	-0.00416					3.75318	-0.00909
										3.78779	-0.00847					3.78779	-0.00416					3.75415	-0.00909
										3.78879	-0.00847					3.78879	-0.00415					3.75513	-0.00909
										3.78979	-0.00847					3.78979	-0.00415					3.7561	-0.00909
										3.79079	-0.00847					3.79079	-0.00415					3.75707	-0.00909
										3.79179	-0.00847					3.79179	-0.00414					3.75804	-0.00909
										3.79279	-0.00847					3.79279	-0.00414					3.75901	-0.00909
										3.79379	-0.00847					3.79379	-0.00414					3.75998	-0.00909
										3.79479	-0.00847					3.79479	-0.00413					3.76095	-0.00909
										3.7958	-0.00847					3.7958	-0.00413					3.76192	-0.00909
										3.7968	-0.00847					3.7968	-0.00413					3.76289	-0.00909
										3.7978	-0.00847					3.7978	-0.00413					3.76386	-0.00909
										3.7988	-0.00847					3.7988	-0.00412					3.76483	-0.00909
										3.7998	-0.00847					3.7998	-0.00412					3.76581	-0.00909
										3.8008	-0.00847					3.8008	-0.00412					3.76678	-0.00909
										3.8018	-0.00847					3.8018	-0.00411					3.76775	-0.00909
										3.8028	-0.00847					3.8028	-0.00411					3.76872	-0.00909
										3.8038	-0.00847					3.8038	-0.00411					3.76969	-0.00909
										3.8048	-0.00847					3.8048	-0.00411					3.77066	-0.00909
										3.80581	-0.00847					3.80581	-0.0041					3.77163	-0.00909
										3.80681	-0.00847					3.80681	-0.0041					3.7726	-0.00909
										3.80781	-0.00847					3.80781	-0.0041					3.77357	-0.00909
										3.80881	-0.00847					3.80881	-0.0041					3.77454	-0.00909
										3.80981	-0.00847					3.80981	-0.00409					3.77552	-0.00909
										3.81081	-0.00847					3.81081	-0.00409					3.77649	-0.00909
										3.81181	-0.00847					3.81181	-0.00409					3.77746	-0.00909
										3.81281	-0.00847					3.81281	-0.00409					3.77843	-0.00909
										3.81381	-0.00847					3.81381	-0.00408					3.7794	-0.00909
										3.81481	-0.00847					3.81481	-0.00408					3.78037	-0.00909
										3.81582	-0.00847					3.81582	-0.00408					3.78134	-0.00909
										3.81682	-0.00847					3.81682	-0.00408					3.78231	-0.00909
										3.81782	-0.00847					3.81782	-0.00407					3.78328	-0.00909
										3.81882	-0.00847					3.81882	-0.00407					3.78425	-0.00909
										3.81982	-0.00847					3.81982	-0.00407					3.78523	-0.00909
										3.82082	-0.00847					3.82082	-0.00407					3.7862	-0.00909
										3.82182	-0.00847					3.82182	-0.00406					3.78717	-0.00909
										3.82282	-0.00847					3.82282	-0.00406					3.78814	-0.00909
										3.82382	-0.00847					3.82382	-0.00406					3.78911	-0.00909
										3.82482	-0.00847					3.82482	-0.00406					3.79008	-0.00909
										3.82583	-0.00847					3.82583	-0.00405					3.79105	-0.00909
										3.82683	-0.00847					3.82683	-0.00405					3.79202	-0.00909
										3.82783	-0.00847					3.82783	-0.00405					3.79299	-0.00909
										3.82883	-0.00847					3.82883	-0.00405					3.79396	-0.00909
										3.82983	-0.00847					3.82983	-0.00404					3.79493	-0.00909
										3.83083	-0.00847					3.83083	-0.00404					3.79591	-0.00909
										3.83183	-0.00847					3.83183	-0.00404					3.79688	-0.00909
										3.83283	-0.00847					3.83283	-0.00404					3.79785	-0.00909
										3.83383	-0.00847					3.83383	-0.00403					3.79882	-0.00909
										3.83483	-0.00847					3.83483	-0.00403					3.79979	-0.00909
										3.83584	-0.00847					3.83584	-0.00403					3.80076	-0.00909
										3.83684	-0.00847					3.83684	-0.00403					3.80173	-0.00909
										3.83784	-0.00847					3.83784	-0.00403					3.8027	-0.00909
										3.83884	-0.00847					3.83884	-0.00402					3.80367	-0.00909
										3.83984	-0.00847					3.83984	-0.00402					3.80464	-0.00909
										3.84084	-0.00847					3.84084	-0.00402					3.80562	-0.00909
										3.84184	-0.00847					3.84184	-0.00402					3.80659	-0.00909
										3.84284	-0.00847					3.84284	-0.00402					3.80756	-0.00909
										3.84384	-0.00847					3.84384	-0.00401					3.80853	-0.00909
										3.84484	-0.00847					3.84484	-0.00401					3.8095	-0.00909
										3.84585	-0.00847					3.84585	-0.00401					3.81047	-0.00909
										3.84685	-0.00847					3.84685	-0.00401					3.81144	-0.00909
										3.84785	-0.00847					3.84785	-0.00401					3.81241	-0.00909
										3.84885	-0.00847					3.84885	-0.004					3.81338	-0.00909
										3.84985	-0.00847					3.84985	-0.004					3.81435	-0.00909
										3.85085	-0.00847					3.85085	-0.004					3.81533	-0.00909
										3.85185	-0.00847					3.85185	-0.004					3.8163	-0.00909
										3.85285	-0.00847					3.85285	-0.004					3.81727	-0.00909
										3.85385	-0.00847					3.85385	-0.00399					3.81824	-0.00909
										3.85485	-0.00847					3.85485	-0.00399					3.81921	-0.00909
										3.85586	-0.00847					3.85586	-0.00399					3.82018	-0.00909
										3.85686	-0.00847					3.85686	-0.00399					3.82115	-0.00909
										3.85786	-0.00847					3.85786	-0.00399					3.82212	-0.00909
										3.85886	-0.00847					3.85886	-0.00398					3.82309	-0.00909
										3.85986	-0.00847					3.85986	-0.00398					3.82406	-0.00909
										3.86086	-0.00847					3.86086	-0.00398					3.82504	-0.00909
										3.86186	-0.00847					3.86186	-0.00398					3.82601	-0.00909
										3.86286	-0.00847					3.86286	-0.00398					3.82698	-0.00909
										3.86386	-0.00847					3.86386	-0.00398					3.82795	-0.00909
										3.86486	-0.00847					3.86486	-0.00397					3.82892	-0.00909
										3.86587	-0.00847					3.86587	-0.00397					3.82989	-0.00909
										3.86687	-0.00847					3.86687	-0.00397					3.83086	-0.00909
										3.86787	-0.00847					3.86787	-0.00397					3.83183	-0.00909
										3.86887	-0.00847					3.86887	-0.00397					3.8328	-0.00909
										3.86987	-0.00847					3.86987	-0.00396					3.83377	-0.00909
										3.87087	-0.00847					3.87087	-0.00396					3.83474	-0.00909
										3.87187	-0.00847					3.87187	-0.00396					3.83572	-0.00909
										3.87287	-0.00847					3.87287	-0.00396					3.83669	-0.00909
										3.87387	-0.00847					3.87387	-0.00396					3.83766	-0.00909
										3.87487	-0.00847					3.87487	-0.00396					3.83863	-0.00909
										3.87588	-0.00847					3.87588	-0.00395					3.8396	-0.00909
										3.87688	-0.00847					3.87688	-0.00395					3.84057	-0.00909
										3.87788	-0.00847					3.87788	-0.00395					3.84154	-0.00909
										3.87888	-0.00847					3.87888	-0.00395					3.84251	-0.00909
										3.87988	-0.00847					3.87988	-0.00395					3.84348	-0.00909
										3.88088	-0.00847					3.88088	-0.00395					3.84445	-0.00909
										3.88188	-0.00847					3.88188	-0.00394					3.84543	-0.00909
										3.88288	-0.00847					3.88288	-0.00394					3.8464	-0.00909
										3.88388	-0.00847					3.88388	-0.00394					3.84737	-0.00909
										3.88488	-0.00847					3.88488	-0.00394					3.84834	-0.00909
										3.88589	-0.00847					3.88589	-0.00394					3.84931	-0.00909
										3.88689	-0.00847					3.88689	-0.00394					3.85028	-0.00909
										3.88789	-0.00847					3.88789	-0.00394					3.85125	-0.00909
										3.88889	-0.00847					3.88889	-0.00393					3.85222	-0.00909
										3.88989	-0.00847					3.88989	-0.00393					3.85319	-0.00909
										3.89089	-0.00847					3.89089	-0.00393					3.85416	-0.00909
										3.89189	-0.00847					3.89189	-0.00393					3.85514	-0.00909
										3.89289	-0.00847					3.89289	-0.00393					3.85611	-0.00909
										3.89389	-0.00847					3.89389	-0.00393					3.85708	-0.00909
										3.89489	-0.00847					3.89489	-0.00393					3.85805	-0.00909
										3.8959	-0.00847					3.8959	-0.00392					3.85902	-0.00909
										3.8969	-0.00847					3.8969	-0.00392					3.85999	-0.00909
										3.8979	-0.00847					3.8979	-0.00392					3.86096	-0.00909
										3.8989	-0.00847					3.8989	-0.00392					3.86193	-0.00909
										3.8999	-0.00847					3.8999	-0.00392					3.8629	-0.00909
										3.9009	-0.00847					3.9009	-0.00392					3.86387	-0.00909
										3.9019	-0.00847					3.9019	-0.00392					3.86484	-0.00909
										3.9029	-0.00847					3.9029	-0.00391					3.86582	-0.00909
										3.9039	-0.00847					3.9039	-0.00391					3.86679	-0.00909
										3.9049	-0.00847					3.9049	-0.00391					3.86776	-0.00909
										3.90591	-0.00847					3.90591	-0.00391					3.86873	-0.00909
										3.90691	-0.00847					3.90691	-0.00391					3.8697	-0.00909
										3.90791	-0.00847					3.90791	-0.00391					3.87067	-0.00909
										3.90891	-0.00847					3.90891	-0.00391					3.87164	-0.00909
										3.90991	-0.00847					3.90991	-0.0039					3.87261	-0.00909
										3.91091	-0.00847					3.91091	-0.0039					3.87358	-0.00909
										3.91191	-0.00847					3.91191	-0.0039					3.87455	-0.00909
										3.91291	-0.00847					3.91291	-0.0039					3.87553	-0.00909
										3.91391	-0.00847					3.91391	-0.0039					3.8765	-0.00909
										3.91491	-0.00847					3.91491	-0.0039					3.87747	-0.00909
										3.91592	-0.00847					3.91592	-0.0039					3.87844	-0.00909
										3.91692	-0.00847					3.91692	-0.0039					3.87941	-0.00909
										3.91792	-0.00847					3.91792	-0.00389					3.88038	-0.00909
										3.91892	-0.00847					3.91892	-0.00389					3.88135	-0.00909
										3.91992	-0.00847					3.91992	-0.00389					3.88232	-0.00909
										3.92092	-0.00847					3.92092	-0.00389					3.88329	-0.00909
										3.92192	-0.00847					3.92192	-0.00389					3.88426	-0.00909
										3.92292	-0.00847					3.92292	-0.00389					3.88524	-0.00909
										3.92392	-0.00847					3.92392	-0.00389					3.88621	-0.00909
										3.92492	-0.00847					3.92492	-0.00389					3.88718	-0.00909
										3.92593	-0.00847					3.92593	-0.00389					3.88815	-0.00909
										3.92693	-0.00847					3.92693	-0.00388					3.88912	-0.00909
										3.92793	-0.00847					3.92793	-0.00388					3.89009	-0.00909
										3.92893	-0.00847					3.92893	-0.00388					3.89106	-0.00909
										3.92993	-0.00847					3.92993	-0.00388					3.89203	-0.00909
										3.93093	-0.00847					3.93093	-0.00388					3.893	-0.00909
										3.93193	-0.00847					3.93193	-0.00388					3.89397	-0.00909
										3.93293	-0.00847					3.93293	-0.00388					3.89494	-0.00909
										3.93393	-0.00847					3.93393	-0.00388					3.89592	-0.00909
										3.93493	-0.00847					3.93493	-0.00388					3.89689	-0.00909
										3.93594	-0.00847					3.93594	-0.00387					3.89786	-0.00909
										3.93694	-0.00847					3.93694	-0.00387					3.89883	-0.00909
										3.93794	-0.00847					3.93794	-0.00387					3.8998	-0.00909
										3.93894	-0.00847					3.93894	-0.00387					3.90077	-0.00909
										3.93994	-0.00847					3.93994	-0.00387					3.90174	-0.00909
										3.94094	-0.00847					3.94094	-0.00387					3.90271	-0.00909
										3.94194	-0.00847					3.94194	-0.00387					3.90368	-0.00909
										3.94294	-0.00847					3.94294	-0.00387					3.90465	-0.00909
										3.94394	-0.00847					3.94394	-0.00387					3.90563	-0.00909
										3.94494	-0.00847					3.94494	-0.00386					3.9066	-0.00909
										3.94595	-0.00847					3.94595	-0.00386					3.90757	-0.00909
										3.94695	-0.00847					3.94695	-0.00386					3.90854	-0.00909
										3.94795	-0.00847					3.94795	-0.00386					3.90951	-0.00909
										3.94895	-0.00847					3.94895	-0.00386					3.91048	-0.00909
										3.94995	-0.00847					3.94995	-0.00386					3.91145	-0.00909
										3.95095	-0.00847					3.95095	-0.00386					3.91242	-0.00909
										3.95195	-0.00847					3.95195	-0.00386					3.91339	-0.00909
										3.95295	-0.00847					3.95295	-0.00386					3.91436	-0.00909
										3.95395	-0.00847					3.95395	-0.00386					3.91534	-0.00909
										3.95495	-0.00847					3.95495	-0.00386					3.91631	-0.00909
										3.95596	-0.00847					3.95596	-0.00385					3.91728	-0.00909
										3.95696	-0.00847					3.95696	-0.00385					3.91825	-0.00909
										3.95796	-0.00847					3.95796	-0.00385					3.91922	-0.00909
										3.95896	-0.00847					3.95896	-0.00385					3.92019	-0.00909
										3.95996	-0.00847					3.95996	-0.00385					3.92116	-0.00909
										3.96096	-0.00847					3.96096	-0.00385					3.92213	-0.00909
										3.96196	-0.00847					3.96196	-0.00385					3.9231	-0.00909
										3.96296	-0.00847					3.96296	-0.00385					3.92407	-0.00909
										3.96396	-0.00847					3.96396	-0.00385					3.92505	-0.00909
										3.96496	-0.00847					3.96496	-0.00385					3.92602	-0.00909
										3.96597	-0.00847					3.96597	-0.00385					3.92699	-0.00909
										3.96697	-0.00847					3.96697	-0.00384					3.92796	-0.00909
										3.96797	-0.00847					3.96797	-0.00384					3.92893	-0.00909
										3.96897	-0.00847					3.96897	-0.00384					3.9299	-0.00909
										3.96997	-0.00847					3.96997	-0.00384					3.93087	-0.00909
										3.97097	-0.00847					3.97097	-0.00384					3.93184	-0.00909
										3.97197	-0.00847					3.97197	-0.00384					3.93281	-0.00909
										3.97297	-0.00847					3.97297	-0.00384					3.93378	-0.00909
										3.97397	-0.00847					3.97397	-0.00384					3.93475	-0.00909
										3.97497	-0.00847					3.97497	-0.00384					3.93573	-0.00909
										3.97598	-0.00847					3.97598	-0.00384					3.9367	-0.00909
										3.97698	-0.00847					3.97698	-0.00384					3.93767	-0.00909
										3.97798	-0.00847					3.97798	-0.00384					3.93864	-0.00909
										3.97898	-0.00847					3.97898	-0.00383					3.93961	-0.00909
										3.97998	-0.00847					3.97998	-0.00383					3.94058	-0.00909
										3.98098	-0.00847					3.98098	-0.00383					3.94155	-0.00909
										3.98198	-0.00847					3.98198	-0.00383					3.94252	-0.00909
										3.98298	-0.00847					3.98298	-0.00383					3.94349	-0.00909
										3.98398	-0.00847					3.98398	-0.00383					3.94446	-0.00909
										3.98498	-0.00847					3.98498	-0.00383					3.94544	-0.00909
										3.98599	-0.00847					3.98599	-0.00383					3.94641	-0.00909
										3.98699	-0.00847					3.98699	-0.00383					3.94738	-0.00909
										3.98799	-0.00847					3.98799	-0.00383					3.94835	-0.00909
										3.98899	-0.00847					3.98899	-0.00383					3.94932	-0.00909
										3.98999	-0.00847					3.98999	-0.00383					3.95029	-0.00909
										3.99099	-0.00847					3.99099	-0.00383					3.95126	-0.00909
										3.99199	-0.00847					3.99199	-0.00382					3.95223	-0.00909
										3.99299	-0.00847					3.99299	-0.00382					3.9532	-0.00909
										3.99399	-0.00847					3.99399	-0.00382					3.95417	-0.00909
										3.99499	-0.00847					3.99499	-0.00382					3.95515	-0.00909
										3.996	-0.00847					3.996	-0.00382					3.95612	-0.00909
[truncated: 4 more rows]

## Sheet: Figure 3a
Figure 3a
		Parameter x	Parameter y			Parameter x	Parameter y			Parameter x	Parameter y
	Pt-Cu3BiS3	0.982	0.02608		Pt-CdS/Cu3BiS3	0.982	0.0855		Pt-TiO2/CdS/Cu3BiS3	0.982	0.0393
		0.981	0.02575			0.981	0.0832			0.981	0.03629
		0.98	0.02547			0.98	0.08113			0.98	0.03661
		0.979	0.02512			0.979	0.07931			0.979	0.036
		0.978	0.02481			0.978	0.0777			0.978	0.0334
		0.977	0.0246			0.977	0.0761			0.977	0.03382
		0.976	0.02428			0.976	0.0746			0.976	0.03301
		0.975	0.02398			0.975	0.07316			0.975	0.03082
		0.974	0.02381			0.974	0.07179			0.974	0.03344
		0.973	0.02348			0.973	0.07049			0.973	0.1695
		0.972	0.02316			0.972	0.06927			0.972	0.23903
		0.971	0.023			0.971	0.06804			0.971	0.12779
		0.97	0.02281			0.97	0.06693			0.97	0.09803
		0.969	0.02266			0.969	0.06414			0.969	0.08414
		0.968	0.02242			0.968	0.03403			0.968	0.07568
		0.967	0.02204			0.967	0.10969			0.967	0.0696
		0.966	0.02169			0.966	0.17414			0.966	0.06515
		0.965	0.02147			0.965	0.19443			0.965	0.06154
		0.964	0.02124			0.964	0.20086			0.964	0.05865
		0.963	0.02098			0.963	0.20271			0.963	0.05602
		0.962	0.02077			0.962	0.20343			0.962	0.05382
		0.961	0.0205			0.961	0.20243			0.961	0.05185
		0.96	0.02023			0.96	0.20043			0.96	0.05016
		0.959	0.02003			0.959	0.19886			0.959	0.04857
		0.958	0.01976			0.958	0.19643			0.958	0.04711
		0.957	0.01946			0.957	0.19386			0.957	0.0457
		0.956	0.01918			0.956	0.19186			0.956	0.04435
		0.955	0.01866			0.955	0.18943			0.955	-0.0634
		0.954	0.01776			0.954	0.18686			0.954	-0.0575
		0.953	0.01663			0.953	0.18471			0.953	-0.02891
		0.952	0.01234			0.952	0.18186			0.952	-0.01014
		0.951	0.00622			0.951	0.179			0.951	-0.0074
		0.95	0.00435			0.95	0.177			0.95	-0.00364
		0.949	0.00379			0.949	0.17414			0.949	-0.00408
		0.948	0.0037			0.948	0.17129			0.948	-0.00553
		0.947	0.00363			0.947	0.169			0.947	-0.00329
		0.946	0.00358			0.946	0.166			0.946	-0.00523
		0.945	0.00353			0.945	0.16329			0.945	-0.00705
		0.944	0.00348			0.944	0.16114			0.944	-0.00522
		0.943	0.00343			0.943	0.158			0.943	-0.00723
		0.942	0.00339			0.942	0.15271			0.942	-0.00917
		0.941	0.00334			0.941	0.14471			0.941	-0.00777
		0.94	0.0033			0.94	0.11511			0.94	-0.01004
		0.939	0.00326			0.939	0.07697			0.939	-0.01229
		0.938	0.00322			0.938	0.06339			0.938	-0.00822
		0.937	0.00318			0.937	0.05711			0.937	0.11318
		0.936	0.00314			0.936	0.05327			0.936	0.23207
		0.935	0.00311			0.935	0.05049			0.935	0.11107
		0.934	0.00357			0.934	0.04823			0.934	0.07954
		0.933	0.01364			0.933	0.04643			0.933	0.06518
		0.932	0.01651			0.932	0.045			0.932	0.05656
		0.931	0.01586			0.931	0.04377			0.931	0.05072
		0.93	0.01541			0.93	0.04256			0.93	0.04628
		0.929	0.01515			0.929	0.04154			0.929	0.04296
		0.928	0.01487			0.928	0.04054			0.928	0.04011
		0.927	0.0146			0.927	0.03961			0.927	0.03789
		0.926	0.01442			0.926	0.03873			0.926	0.03591
		0.925	0.01421			0.925	0.03753			0.925	0.0342
		0.924	0.01399			0.924	-0.03876			0.924	0.03272
		0.923	0.01386			0.923	-0.08986			0.923	0.03144
		0.922	0.01366			0.922	0.01769			0.922	0.03023
		0.921	0.01346			0.921	0.0523			0.921	0.02911
		0.92	0.01334			0.92	0.0657			0.92	0.0281
		0.919	0.01318			0.919	0.07157			0.919	0.0272
		0.918	0.01299			0.918	0.07483			0.918	0.02637
		0.917	0.01286			0.917	0.07653			0.917	0.00277
		0.916	0.01269			0.916	0.07667			0.916	-0.17735
		0.915	0.01249			0.915	0.07666			0.915	-0.10432
		0.914	0.01238			0.914	0.07641			0.914	-0.06601
		0.913	0.01223			0.913	0.07537			0.913	-0.06141
		0.912	0.01205			0.912	0.07444			0.912	-0.06049
		0.911	0.01042			0.911	0.07337			0.911	-0.05676
		0.91	0.00328			0.91	0.07176			0.91	-0.05903
		0.909	0.0025			0.909	0.07071			0.909	-0.06107
		0.908	0.00244			0.908	0.06943			0.908	-0.05813
		0.907	0.0024			0.907	0.0676			0.907	-0.06147
		0.906	0.00236			0.906	0.06634			0.906	-0.0634
		0.905	0.00233			0.905	0.0649			0.905	-0.06156
		0.904	0.0023			0.904	0.06299			0.904	-0.06545
		0.903	0.00227			0.903	0.06167			0.903	-0.06771
		0.902	0.00224			0.902	0.06014			0.902	-0.06619
		0.901	0.00221			0.901	0.05824			0.901	-0.06982
		0.9	0.00218			0.9	0.05686			0.9	-0.0724
		0.899	0.00216			0.899	0.05486			0.899	-0.06915
		0.898	0.00213			0.898	0.05297			0.898	-0.06841
		0.897	0.00211			0.897	0.08847			0.897	0.14514
		0.896	0.0021			0.896	0.06829			0.896	0.17719
		0.895	0.00623			0.895	0.04951			0.895	0.08977
		0.894	0.01066			0.894	0.04173			0.894	0.06327
		0.893	0.01044			0.893	0.03721			0.893	0.0505
		0.892	0.01011			0.892	0.0342			0.892	0.04273
		0.891	0.00986			0.891	0.03204			0.891	0.03748
		0.89	0.00971			0.89	0.03037			0.89	0.03346
		0.889	0.00954			0.889	0.02897			0.889	0.03052
		0.888	0.00937			0.888	0.02783			0.888	0.02799
		0.887	0.00926			0.887	0.02681			0.887	0.02608
		0.886	0.00912			0.886	0.0259			0.886	0.02437
		0.885	0.00896			0.885	0.02516			0.885	0.02287
		0.884	0.00887			0.884	0.02446			0.884	0.02156
		0.883	0.00874			0.883	0.0238			0.883	0.02048
		0.882	0.00861			0.882	0.02304			0.882	0.01943
		0.881	0.00852			0.881	0.01216			0.881	0.01851
		0.88	0.0084			0.88	-0.183			0.88	0.01765
		0.879	0.00828			0.879	-0.15943			0.879	0.01688
		0.878	0.00821			0.878	-0.07511			0.878	0.01596
		0.877	0.00809			0.877	-0.04416			0.877	-0.11229
		0.876	0.00798			0.876	-0.02919			0.876	-0.15359
		0.875	0.0079			0.875	-0.02169			0.875	-0.1653
		0.874	0.0078			0.874	-0.01724			0.874	-0.15545
		0.873	0.00767			0.873	-0.01371			0.873	-0.15327
		0.872	0.00759			0.872	-0.01234			0.872	-0.1488
		0.871	0.00722			0.871	-0.01147			0.871	-0.15226
		0.87	0.0055			0.87	-0.01023			0.87	-0.1545
		0.869	0.00221			0.869	-0.01036			0.869	-0.15268
		0.868	0.0017			0.868	-0.0107			0.868	-0.15785
		0.867	0.00165			0.867	-0.01016			0.867	-0.1611
		0.866	0.00162			0.866	-0.01103			0.866	-0.15975
		0.865	0.00158			0.865	-0.01178			0.865	-0.16512
		0.864	0.00156			0.864	-0.01171			0.864	-0.16833
		0.863	0.00154			0.863	-0.01291			0.863	-0.16761
		0.862	0.00152			0.862	-0.0138			0.862	-0.17356
		0.861	0.0015			0.861	-0.01385			0.861	-0.17764
		0.86	0.00147			0.86	-0.01527			0.86	-0.17686
		0.859	0.00146			0.859	-0.01634			0.859	-0.18287
		0.858	0.00144			0.858	-0.01651			0.858	-0.18651
		0.857	0.00142			0.857	-0.01807			0.857	-0.18447
		0.856	0.0014			0.856	-0.01926			0.856	-0.07366
		0.855	0.00139			0.855	-0.01936			0.855	0.20949
		0.854	0.00322			0.854	-0.011			0.854	0.09871
		0.853	0.00644			0.853	0.07244			0.853	0.06228
		0.852	0.00626			0.852	0.05476			0.852	0.04691
		0.851	0.00608			0.851	0.0389			0.851	0.03813
		0.85	0.00593			0.85	0.03203			0.85	0.03207
		0.849	0.00581			0.849	0.028			0.849	0.02799
		0.848	0.00573			0.848	0.02531			0.848	0.02498
		0.847	0.00564			0.847	0.02337			0.847	0.0224
		0.846	0.00554			0.846	0.02187			0.846	0.02042
		0.845	0.00548			0.845	0.02063			0.845	0.01861
		0.844	0.00539			0.844	0.0196			0.844	0.0171
		0.843	0.00529			0.843	0.01871			0.843	0.01589
		0.842	0.00524			0.842	0.01794			0.842	0.01482
		0.841	0.00516			0.841	0.01731			0.841	0.01385
		0.84	0.00508			0.84	0.0166			0.84	0.01302
		0.839	0.00503			0.839	0.00887			0.839	0.01209
		0.838	0.00496			0.838	-0.16371			0.838	-0.38578
		0.837	0.00488			0.837	-0.27171			0.837	-0.4895
		0.836	0.00483			0.836	-0.16429			0.836	-0.32701
		0.835	0.00476			0.835	-0.1227			0.835	-0.31937
		0.834	0.00444			0.834	-0.10239			0.834	-0.31848
		0.833	0.0021			0.833	-0.09253			0.833	-0.31556
		0.832	0.00121			0.832	-0.08613			0.832	-0.32139
		0.831	0.00117			0.831	-0.08074			0.831	-0.32499
		0.83	0.00114			0.83	-0.07873			0.83	-0.32521
		0.829	0.00112			0.829	-0.07673			0.829	-0.33262
		0.828	0.0011			0.828	-0.07423			0.828	-0.33666
		0.827	0.00108			0.827	-0.0743			0.827	-0.33868
		0.826	0.00106			0.826	-0.07376			0.826	-0.34698
		0.825	0.00105			0.825	-0.0723			0.825	-0.35192
		0.824	0.00103			0.824	-0.07311			0.824	-0.35439
		0.823	0.00102			0.823	-0.07329			0.823	-0.36247
		0.822	0.001			0.822	-0.07241			0.822	-0.3683
		0.821	0.000988			0.821	-0.07359			0.821	-0.371
		0.82	0.000976			0.82	-0.07387			0.82	-0.37705
		0.819	0.00138			0.819	-0.07341			0.819	-0.35708
		0.818	0.00376			0.818	-0.07494			0.818	0.11805
		0.817	0.00381			0.817	-0.07547			0.817	0.11886
		0.816	0.00369			0.816	-0.07494			0.816	0.0652
		0.815	0.00362			0.815	-0.07667			0.815	0.04623
		0.814	0.00355			0.814	-0.07737			0.814	0.03618
		0.813	0.00347			0.813	-0.07714			0.813	0.02983
		0.812	0.00343			0.812	-0.07843			0.812	0.02523
		0.811	0.00338			0.811	-0.06359			0.811	0.02207
		0.81	0.00331			0.81	0.06569			0.81	0.01931
		0.809	0.00327			0.809	0.04981			0.809	0.01721
		0.808	0.00323			0.808	0.03511			0.808	0.01557
		0.807	0.00316			0.807	0.0284			0.807	0.01404
		0.806	0.00313			0.806	0.02444			0.806	0.01277
		0.805	0.00308			0.805	0.02184			0.805	0.01164
		0.804	0.00303			0.804	0.01983			0.804	0.0107
		0.803	0.00299			0.803	0.0183			0.803	0.00989
		0.802	0.00295			0.802	0.01714			0.802	0.00912
		0.801	0.0029			0.801	0.01617			0.801	0.00833
		0.8	0.0007155			0.8	0.01533			0.8	-0.18056
		0.799	0.00563			0.799	0.01456			0.799	-0.19314
		0.798	0.00553			0.798	0.01389			0.798	-0.62641
		0.797	0.00518			0.797	0.01318			0.797	-0.60531
		0.796	0.00279			0.796	0.0063			0.796	-0.60351
		0.795	0.00166			0.795	-0.21757			0.795	-0.60374
		0.794	0.00158			0.794	-0.34914			0.794	-0.60396
		0.793	0.00153			0.793	-0.23786			0.793	-0.61159
		0.792	0.00149			0.792	-0.19243			0.792	-0.61563
		0.791	0.00146			0.791	-0.17171			0.791	-0.61967
		0.79	0.00144			0.79	-0.15929			0.79	-0.62955
		0.789	0.00141			0.789	-0.15			0.789	-0.63359
		0.788	0.00138			0.788	-0.14557			0.788	-0.63897
		0.787	0.00135			0.787	-0.14156			0.787	-0.6484
		0.786	0.00133			0.786	-0.13766			0.786	-0.65468
		0.785	0.0013			0.785	-0.13677			0.785	-0.66074
		0.784	0.00128			0.784	-0.13509			0.784	-0.67039
		0.783	0.00126			0.783	-0.13309			0.783	-0.67668
		0.782	0.00208			0.782	-0.13331			0.782	-0.68229
		0.781	0.00387			0.781	-0.13271			0.781	-0.69261
		0.78	0.00396			0.78	-0.13106			0.78	-0.69194
		0.779	0.00391			0.779	-0.13193			0.779	-0.35439
		0.778	0.00385			0.778	-0.13181			0.778	0.15432
		0.777	0.00377			0.777	-0.13101			0.777	0.07083
		0.776	0.00372			0.776	-0.13229			0.776	0.04664
		0.775	0.00366			0.775	-0.1324			0.775	0.03499
		0.774	0.00359			0.774	-0.13164			0.774	0.02783
		0.773	0.00353			0.773	-0.1331			0.773	0.02307
		0.772	0.00347			0.772	-0.13346			0.772	0.01952
		0.771	0.0034			0.771	-0.1316			0.771	0.01676
		0.77	0.00336			0.77	-0.06791			0.77	0.01466
		0.769	0.0033			0.769	0.06139			0.769	0.01286
		0.768	0.00322			0.768	0.04129			0.768	0.01131
		0.767	0.00318			0.767	0.02999			0.767	0.0101
		0.766	0.00312			0.766	0.02426			0.766	0.00906
		0.765	0.00305			0.765	0.02083			0.765	0.0081
		0.764	0.00301			0.764	0.01847			0.764	0.00723
		0.763	0.00295			0.763	0.01674			0.763	0.00629
		0.762	0.00266			0.762	0.0153			0.762	-0.69823
		0.761	0.00139			0.761	0.01409			0.761	-1.14194
		0.76	0.00103			0.76	0.01317			0.76	-1.02119
		0.759	0.000966			0.759	0.01228			0.759	-1.00122
		0.758	0.000928			0.758	0.01144			0.758	-0.99381
		0.757	0.000898			0.757	0.01076			0.757	-0.9956
		0.756	0.000868			0.756	0.01019			0.756	-0.9965
		0.755	0.000842			0.755	0.00946			0.755	-1.00166
		0.754	0.000814			0.754	-0.1117			0.754	-1.01064
		0.753	0.000792			0.753	-0.47143			0.753	-1.01199
		0.752	0.00077			0.752	-0.33929			0.752	-1.01648
		0.751	0.00075			0.751	-0.278			0.751	-1.02658
		0.75	0.000728			0.75	-0.24671			0.75	-1.0286
		0.749	0.000706			0.749	-0.23043			0.749	-1.03511
		0.748	0.000684			0.748	-0.21886			0.748	-1.04319
		0.747	0.000664			0.747	-0.21086			0.747	-1.04723
		0.746	0.000458			0.746	-0.207			0.746	-1.05463
		0.745	0.000894			0.745	-0.20257			0.745	-1.06383
		0.744	0.0014			0.744	-0.19843			0.744	-1.06855
		0.743	0.00148			0.743	-0.19686			0.743	-1.07506
		0.742	0.00149			0.742	-0.19429			0.742	-1.0856
		0.741	0.00147			0.741	-0.19214			0.741	-1.08201
		0.74	0.00146			0.74	-0.19257			0.74	-0.84815
		0.739	0.00143			0.739	-0.19186			0.739	0.1135
		0.738	0.00139			0.738	-0.19014			0.738	0.06852
		0.737	0.00137			0.737	-0.19086			0.737	0.04289
		0.736	0.00133			0.736	-0.19029			0.736	0.03115
		0.735	0.00129			0.735	-0.18957			0.735	0.02424
		0.734	0.00126			0.734	-0.19071			0.734	0.0195
		0.733	0.00122			0.733	-0.19043			0.733	0.01619
		0.732	0.00118			0.732	-0.19029			0.732	0.01349
		0.731	0.00115			0.731	-0.19171			0.731	0.01143
		0.73	0.00111			0.73	-0.19171			0.73	0.00971
		0.729	0.00107			0.729	-0.19071			0.729	0.00827
		0.728	0.00104			0.728	-0.172			0.728	0.00705
		0.727	0.000996			0.727	0.03624			0.727	0.006
		0.726	0.000924			0.726	0.0448			0.726	0.00511
		0.725	0.00071			0.725	0.0301			0.725	0.00422
		0.724	0.000506			0.724	0.0233			0.724	-0.09083
		0.723	0.000394			0.723	0.01923			0.723	-1.58879
		0.722	0.000352			0.722	0.01649			0.722	-1.53066
		0.721	0.000322			0.721	0.01447			0.721	-1.48712
		0.72	0.000296			0.72	0.01297			0.72	-1.46064
		0.719	0.000272			0.719	0.01163			0.719	-1.45166
		0.718	0.000248			0.718	0.01058			0.718	-1.44762
		0.717	0.000224			0.717	0.00967			0.717	-1.43999
		0.716	0.000204			0.716	0.00888			0.716	-1.44134
		0.715	0.000183			0.715	0.00816			0.715	-1.44493
		0.714	0.000163			0.714	0.00747			0.714	-1.43977
		0.713	0.000144			0.713	0.00684			0.713	-1.44448
		0.712	0.000122			0.712	-0.01303			0.712	-1.44852
		0.711	-0.000127			0.711	-0.36629			0.711	-1.44583
		0.71	-0.00106			0.71	-0.48371			0.71	-1.45391
		0.709	-0.000496			0.709	-0.38914			0.709	-1.45525
		0.708	-0.00113			0.708	-0.342			0.708	-1.45346
		0.707	-0.000832			0.707	-0.31686			0.707	-1.46176
		0.706	-0.000728			0.706	-0.29971			0.706	-1.46827
		0.705	-0.000712			0.705	-0.288			0.705	-1.46131
		0.704	-0.000716			0.704	-0.28157			0.704	-1.238
		0.703	-0.000772			0.703	-0.27514			0.703	0.06984
		0.702	-0.00084			0.702	-0.27029			0.702	0.05992
		0.701	-0.000904			0.701	-0.268			0.701	0.03681
		0.7	-0.001			0.7	-0.26429			0.7	0.02615
		0.699	-0.00108			0.699	-0.26229			0.699	0.01979
		0.698	-0.00115			0.698	-0.26171			0.698	0.01532
		0.697	-0.00126			0.697	-0.25986			0.697	0.01221
		0.696	-0.00136			0.696	-0.259			0.696	0.00973
		0.695	-0.00146			0.695	-0.25957			0.695	0.00777
		0.694	-0.00158			0.694	-0.25829			0.694	0.00612
		0.693	-0.0017			0.693	-0.25814			0.693	0.00477
		0.692	-0.00173			0.692	-0.25914			0.692	0.0036
		0.691	-0.000488			0.691	-0.25829			0.691	0.00259
		0.69	-7.46e-05			0.69	-0.25857			0.69	0.00168
		0.689	-0.000572			0.689	-0.25986			0.689	0.000838498
		0.688	-0.000724			0.688	-0.25971			0.688	-0.00686
		0.687	-0.00084			0.687	-0.255			0.687	-1.37221
		0.686	-0.000936			0.686	-0.14486			0.686	-1.04709
		0.685	-0.00102			0.685	0.04667			0.685	-1.96787
		0.684	-0.0011			0.684	0.03273			0.684	-1.90503
		0.683	-0.00118			0.683	0.02309			0.683	-1.87652
		0.682	-0.00126			0.682	0.0181			0.682	-1.85363
		0.681	-0.00134			0.681	0.01507			0.681	-1.83276
		0.68	-0.00142			0.68	0.0127			0.68	-1.82917
		0.679	-0.00149			0.679	0.01086			0.679	-1.82333
		0.678	-0.00158			0.678	0.00947			0.678	-1.81121
		0.677	-0.0064			0.677	0.00837			0.677	-1.8166
		0.676	-0.00902			0.676	0.0074			0.676	-1.81458
		0.675	-0.00692			0.675	0.00654			0.675	-1.80425
		0.674	-0.00618			0.674	0.00577			0.674	-1.80852
		0.673	-0.00588			0.673	0.00511			0.673	-1.80403
		0.672	-0.00574			0.672	0.0045			0.672	-1.79415
		0.671	-0.00566			0.671	0.00386			0.671	-1.80156
		0.67	-0.00564			0.67	0.0012			0.67	-1.80044
		0.669	-0.00566			0.669	-0.261			0.669	-1.7955
		0.668	-0.00565			0.668	-0.62257			0.668	-1.80044
		0.667	-0.0057			0.667	-0.50243			0.667	-1.80134
		0.666	-0.00576			0.666	-0.44357			0.666	-1.78585
		0.665	-0.00579			0.665	-0.412			0.665	-1.3161
		0.664	-0.00587			0.664	-0.39057			0.664	0.07539
		0.663	-0.00594			0.663	-0.37757			0.663	0.04895
		0.662	-0.00598			0.662	-0.36843			0.662	0.03023
		0.661	-0.00606			0.661	-0.36			0.661	0.02103
		0.66	-0.00614			0.66	-0.35586			0.66	0.01511
		0.659	-0.0062			0.659	-0.35243			0.659	0.01085
		0.658	-0.00629			0.658	-0.34743			0.658	0.00812
		0.657	-0.00633			0.657	-0.34557			0.657	0.00594
		0.656	-0.00564			0.656	-0.34486			0.656	0.00402
		0.655	-0.00254			0.655	-0.34157			0.655	0.0024
		0.654	-0.00238			0.654	-0.34171			0.654	0.00105
		0.653	-0.00276			0.653	-0.34171			0.653	-6.49971e-05
		0.652	-0.00288			0.652	-0.34057			0.652	-0.00108
		0.651	-0.00297			0.651	-0.34171			0.651	-0.00203
		0.65	-0.00304			0.65	-0.34214			0.65	-0.00292
		0.649	-0.00313			0.649	-0.34129			0.649	-0.00424
		0.648	-0.0032			0.648	-0.34257			0.648	-1.08269
		0.647	-0.00326			0.647	-0.34386			0.647	-1.54737
		0.646	-0.00333			0.646	-0.33457			0.646	-1.40148
		0.645	-0.00339			0.645	-0.16329			0.645	-2.30048
		0.644	-0.00344			0.644	0.0388			0.644	-2.25111
		0.643	-0.00351			0.643	0.0261			0.643	-2.21116
		0.642	-0.00358			0.642	0.01823			0.642	-2.17682
		0.641	-0.00369			0.641	0.01393			0.641	-2.1656
		0.64	-0.01173			0.64	0.01116			0.64	-2.15482
		0.639	-0.01392			0.639	0.00916			0.639	-2.1353
		0.638	-0.01159			0.638	0.00757			0.638	-2.13956
		0.637	-0.01076			0.637	0.00642			0.637	-2.12857
		0.636	-0.01034			0.636	0.00542			0.636	-2.11443
		0.635	-0.01009			0.635	0.00453			0.635	-2.11959
		0.634	-0.00998			0.634	0.00377			0.634	-2.11308
		0.633	-0.00991			0.633	0.00309			0.633	-2.10522
		0.632	-0.00983			0.632	0.00245			0.632	-2.10994
		0.631	-0.00983			0.631	0.00188			0.631	-2.105
		0.63	-0.00982			0.63	0.00123			0.63	-2.09759
		0.629	-0.0098			0.629	-0.01529			0.629	-2.10343
		0.628	-0.00984			0.628	-0.469			0.628	-2.10096
		0.627	-0.00986			0.627	-0.68171			0.627	-2.05495
		0.626	-0.00986			0.626	-0.58757			0.626	-0.77543
		0.625	-0.00992			0.625	-0.53329			0.625	0.0722
		0.624	-0.00994			0.624	-0.50529			0.624	0.03735
		0.623	-0.00909			0.623	-0.48514			0.623	0.02455
		0.622	-0.00394			0.622	-0.46971			0.622	0.01729
		0.621	-0.00401			0.621	-0.46257			0.621	0.01214
		0.62	-0.00436			0.62	-0.45586			0.62	0.00867
		0.619	-0.00446			0.619	-0.44857			0.619	0.00602
		0.618	-0.00454			0.618	-0.44643			0.618	0.00375
		0.617	-0.0046			0.617	-0.444			0.617	0.00186
		0.616	-0.00466			0.616	-0.44014			0.616	0.000287729
		0.615	-0.00471			0.615	-0.44043			0.615	-0.00105
		0.614	-0.00477			0.614	-0.43886			0.614	-0.00222
		0.613	-0.00482			0.613	-0.436			0.613	-0.00326
		0.612	-0.00487			0.612	-0.438			0.612	-0.0042
		0.611	-0.00492			0.611	-0.43857			0.611	-0.00504
		0.61	-0.00505			0.61	-0.43729			0.61	-0.00605
		0.609	-0.0134			0.609	-0.44014			0.609	-0.91234
		0.608	-0.01733			0.608	-0.44143			0.608	-1.87729
		0.607	-0.01455			0.607	-0.44043			0.607	-1.74038
		0.606	-0.0136			0.606	-0.43286			0.606	-1.62143
		0.605	-0.0131			0.605	-0.222			0.605	-2.55859
		0.604	-0.01288			0.604	0.02244			0.604	-2.51594
		0.603	-0.01271			0.603	0.02049			0.603	-2.47555
		0.602	-0.01258			0.602	0.01353			0.602	-2.46432
		0.601	-0.01254			0.601	0.00983			0.601	-2.44637
		0.6	-0.01249			0.6	0.00759			0.6	-2.42392
		0.599	-0.01241			0.599	0.00596			0.599	-2.42392
		0.598	-0.01242			0.598	0.00464			0.598	-2.41046
		0.597	-0.01242			0.597	0.00362			0.597	-2.40148
		0.596	-0.01238			0.596	0.00265			0.596	-2.40821
		0.595	-0.01242			0.595	0.00177			0.595	-2.40148
		0.594	-0.01244			0.594	0.000976			0.594	-2.39026
		0.593	-0.01241			0.593	0.000259714			0.593	-2.39026
		0.592	-0.01201			0.592	-0.000337429			0.592	-2.38353
		0.591	-0.00567			0.591	-0.000866429			0.591	-2.37455
		0.59	-0.00484			0.59	-0.00147			0.59	-2.37904
		0.589	-0.0055			0.589	-0.16186			0.589	-2.34762
		0.588	-0.00562			0.588	-0.823			0.588	-1.30623
		0.587	-0.00569			0.587	-0.733			0.587	0.06625
		0.586	-0.00573			0.586	-0.66214			0.586	0.04132
		0.585	-0.00577			0.585	-0.62743			0.585	0.0277
		0.584	-0.00581			0.584	-0.60314			0.584	0.02019
		0.583	-0.00585			0.583	-0.58429			0.583	0.01528
		0.582	-0.0059			0.582	-0.57543			0.582	0.01124
		0.581	-0.00592			0.581	-0.56771			0.581	0.00855
		0.58	-0.00596			0.58	-0.55943			0.58	0.0062
		0.579	-0.00601			0.579	-0.55771			0.579	0.00413
		0.578	-0.0076			0.578	-0.55457			0.578	0.00236
		0.577	-0.02035			0.577	-0.55			0.577	0.000768923
		0.576	-0.0187			0.576	-0.55214			0.576	-0.000567378
		0.575	-0.01672			0.575	-0.55071			0.575	-0.00181
		0.574	-0.01594			0.574	-0.54857			0.574	-0.0029
		0.573	-0.0155			0.573	-0.55157			0.573	-0.00392
		0.572	-0.01518			0.572	-0.552			0.572	-0.0049
		0.571	-0.01505			0.571	-0.55043			0.571	-0.23678
		0.57	-0.01493			0.57	-0.555			0.57	-2.82692
		0.569	-0.01478			0.569	-0.55657			0.569	-2.8142
		0.568	-0.01476			0.568	-0.55629			0.568	-2.51769
		0.567	-0.01472			0.567	-0.557			0.567	-2.53913
		0.566	-0.01462			0.566	-0.49957			0.566	-2.79874
		0.565	-0.01463			0.565	-0.0705			0.565	-2.76283
		0.564	-0.01462			0.564	0.02046			0.564	-2.7314
		0.563	-0.01455			0.563	0.012			0.563	-2.72467
		0.562	-0.0146			0.562	0.00774			0.562	-2.70672
		0.561	-0.01461			0.561	0.0053			0.561	-2.69101
		0.56	-0.01454			0.56	0.0037			0.56	-2.69101
		0.559	-0.01454			0.559	0.0024			0.559	-2.67754
		0.558	-0.01161			0.558	0.00138			0.558	-2.66856
		0.557	-0.0051			0.557	0.000436714			0.557	-2.66632
		0.556	-0.00613			0.556	-0.000342429			0.556	-2.65285
		0.555	-0.0065			0.555	-0.00105			0.555	-2.64612
		0.554	-0.00661			0.554	-0.00172			0.554	-2.64836
		0.553	-0.00666			0.553	-0.00234			0.553	-2.63938
		0.552	-0.00668			0.552	-0.00288			0.552	-2.63041
		0.551	-0.00672			0.551	-0.00333			0.551	-2.63938
		0.55	-0.00675			0.55	-0.00388			0.55	-2.6349
		0.549	-0.00678			0.549	-0.04111			0.549	-2.60347
		0.548	-0.00681			0.548	-0.715			0.548	-1.79056
		0.547	-0.00683			0.547	-0.899			0.547	0.03566
		0.546	-0.00686			0.546	-0.82957			0.546	0.0496
		0.545	-0.00688			0.545	-0.78071			0.545	0.03674
		0.544	-0.00692			0.544	-0.74729			0.544	0.02942
		0.543	-0.00749			0.543	-0.73057			0.543	0.02437
		0.542	-0.02461			0.542	-0.71529			0.542	0.02039
		0.541	-0.02196			0.541	-0.70243			0.541	0.01714
		0.54	-0.0194			0.54	-0.69914			0.54	0.01446
		0.539	-0.01833			0.539	-0.69371			0.539	0.01209
		0.538	-0.01788			0.538	-0.68786			0.538	0.01004
		0.537	-0.01756			0.537	-0.68829			0.537	0.00823
		0.536	-0.01727			0.536	-0.68671			0.536	0.0066
		0.535	-0.01718			0.535	-0.68257			0.535	0.00513
		0.534	-0.01706			0.534	-0.68543			0.534	0.00379
		0.533	-0.01689			0.533	-0.685			0.533	0.00253
		0.532	-0.01687			0.532	-0.68286			0.532	0.00129
		0.531	-0.01683			0.531	-0.68614			0.531	8.46803e-05
		0.53	-0.01671			0.53	-0.68686			0.53	-0.00163
		0.529	-0.01674			0.529	-0.68657			0.529	-1.36166
		0.528	-0.01672			0.528	-0.69071			0.528	-3.06108
		0.527	-0.01658			0.527	-0.69271			0.527	-3.2117
		0.526	-0.01586			0.526	-0.68614			0.526	-3.13764
		0.525	-0.00754			0.525	-0.55771			0.525	-3.08377
		0.524	-0.00566			0.524	-0.02451			0.524	-3.05908
		0.523	-0.0071			0.523	0.01404			0.523	-3.02542
		0.522	-0.0073			0.522	0.00767			0.522	-3.01195
		0.521	-0.00736			0.521	0.00449			0.521	-3.00522
		0.52	-0.0074			0.52	0.00258			0.52	-2.98951
		0.519	-0.00742			0.519	0.00121			0.519	-2.98053
		0.518	-0.00745			0.518	-3.93857e-06			0.518	-2.97604
		0.517	-0.00747			0.517	-0.00105			0.517	-2.96931
		0.516	-0.0075			0.516	-0.00203			0.516	-2.96257
		0.515	-0.00753			0.515	-0.00285			0.515	-2.96257
		0.514	-0.00756			0.514	-0.00355			0.514	-2.95135
		0.513	-0.00759			0.513	-0.00421			0.513	-2.94462
		0.512	-0.00763			0.512	-0.00483			0.512	-2.9536
		0.511	-0.01733			0.511	-0.0055			0.511	-2.94013
		0.51	-0.02722			0.51	-0.07743			0.51	-2.94013
		0.509	-0.0223			0.509	-0.92714			0.509	-2.94686
		0.508	-0.02081			0.508	-0.99657			0.508	-2.90647
		0.507	-0.02008			0.507	-0.93514			0.507	-1.6853
		0.506	-0.01957			0.506	-0.893			0.506	0.07077
		0.505	-0.01937			0.505	-0.86429			0.505	0.05461
		0.504	-0.01917			0.504	-0.84843			0.504	0.04603
		0.503	-0.01892			0.503	-0.83443			0.503	0.04033
		0.502	-0.01889			0.502	-0.82471			0.502	0.036
		0.501	-0.01881			0.501	-0.82214			0.501	0.0323
		0.5	-0.01865			0.5	-0.81571			0.5	0.02924
		0.499	-0.01866			0.499	-0.81086			0.499	0.02653
		0.498	-0.01864			0.498	-0.812			0.498	0.02424
		0.497	-0.0185			0.497	-0.80986			0.497	0.02202
		0.496	-0.01856			0.496	-0.80829			0.496	0.02004
		0.495	-0.01855			0.495	-0.811			0.495	0.01816
		0.494	-0.01841			0.494	-0.81043			0.494	0.01644
		0.493	-0.01748			0.493	-0.80943			0.493	0.01489
		0.492	-0.00739			0.492	-0.81314			0.492	0.01335
		0.491	-0.00596			0.491	-0.81386			0.491	-0.0413
		0.49	-0.00762			0.49	-0.81443			0.49	-2.46208
		0.489	-0.00788			0.489	-0.81943			0.489	-3.41594
		0.488	-0.00799			0.488	-0.82043			0.488	-3.38676
		0.487	-0.00806			0.487	-0.82086			0.487	-3.33963
		0.486	-0.00809			0.486	-0.80686			0.486	-3.31719
		0.485	-0.00811			0.485	-0.41043			0.485	-3.30372
		0.484	-0.00813			0.484	0.01208			0.484	-3.28352
		0.483	-0.00814			0.483	0.00983			0.483	-3.27903
		0.482	-0.00817			0.482	0.00536			0.482	-3.27679
		0.481	-0.0082			0.481	0.00275			0.481	-3.26557
		0.48	-0.00822			0.48	0.001			0.48	-3.27679
		0.479	-0.00825			0.479	-0.000361143			0.479	-3.28128
		0.478	-0.00828			0.478	-0.00155			0.478	-3.2723
		0.477	-0.01549			0.477	-0.00251			0.477	-3.27903
		0.476	-0.03213			0.476	-0.00333			0.476	-3.29025
		0.475	-0.02562			0.475	-0.00413			0.475	-3.27903
		0.474	-0.0235			0.474	-0.0049			0.474	-3.28576
		0.473	-0.02248			0.473	-0.0056			0.473	-3.29923
		0.472	-0.02206			0.472	-0.0063			0.472	-3.29474
		0.471	-0.02174			0.471	-0.00693			0.471	-3.30372
		0.47	-0.02138			0.47	-0.0075			0.47	-3.31494
		0.469	-0.02127			0.469	-0.00845			0.469	-3.29923
		0.468	-0.02114			0.468	-0.34386			0.468	-2.44412
		0.467	-0.02092			0.467	-1.161			0.467	0.03355
		0.466	-0.02092			0.466	-1.11286			0.466	0.05434
		0.465	-0.02087			0.465	-1.06029			0.465	0.04832
		0.464	-0.02069			0.464	-1.02057			0.464	0.04408
		0.463	-0.02074			0.463	-0.99514			0.463	0.04058
		0.462	-0.02073			0.462	-0.98071			0.462	0.03773
		0.461	-0.02058			0.461	-0.96743			0.461	0.03519
		0.46	-0.0204			0.46	-0.958			0.46	0.03286
		0.459	-0.01427			0.459	-0.95386			0.459	0.03088
		0.458	-0.00584			0.458	-0.94686			0.458	0.02891
		0.457	-0.00748			0.457	-0.94357			0.457	0.02716
		0.456	-0.0083			0.456	-0.94371			0.456	0.02559
		0.455	-0.00849			0.455	-0.94057			0.455	0.02399
		0.454	-0.00858			0.454	-0.94086			0.454	0.02249
		0.453	-0.00862			0.453	-0.94357			0.453	0.02101
		0.452	-0.00866			0.452	-0.94086			0.452	-0.93029
		0.451	-0.00871			0.451	-0.94214			0.451	-3.64262
		0.45	-0.00873			0.45	-0.94557			0.45	-3.70097
		0.449	-0.00875			0.449	-0.945			0.449	-3.68526
		0.448	-0.00876			0.448	-0.94571			0.448	-3.65833
		0.447	-0.00877			0.447	-0.94943			0.447	-3.66955
		0.446	-0.00879			0.446	-0.94614			0.446	-3.66731
		0.445	-0.00882			0.445	-0.89214			0.445	-3.65833
		0.444	-0.01561			0.444	-0.193			0.444	-3.67629
		0.443	-0.03598			0.443	0.01209			0.443	-3.68077
		0.442	-0.02838			0.442	0.00633			0.442	-3.67629
		0.441	-0.02599			0.441	0.00283			0.441	-3.69649
		0.44	-0.02484			0.44	0.000778571			0.44	-3.70546
		0.439	-0.02436			0.439	-0.000594286			0.439	-3.70322
		0.438	-0.02401			0.438	-0.00187			0.438	-3.72117
		0.437	-0.02361			0.437	-0.003			0.437	-3.7324
		0.436	-0.02352			0.436	-0.00406			0.436	-3.72566
		0.435	-0.02338			0.435	-0.00501			0.435	-3.74811
		0.434	-0.02312			0.434	-0.00583			0.434	-3.75484
		0.433	-0.02313			0.433	-0.00668			0.433	-3.63813
		0.432	-0.02307			0.432	-0.00751			0.432	-0.91256
		0.431	-0.02286			0.431	-0.00816			0.431	0.03402
		0.43	-0.02294			0.43	-0.00889			0.43	0.0301
		0.429	-0.02292			0.429	-0.09669			0.429	0.02758
		0.428	-0.02274			0.428	-1.11714			0.428	0.02545
		0.427	-0.02283			0.427	-1.22029			0.427	0.02359
		0.426	-0.02245			0.426	-1.16486			0.426	0.02184
		0.425	-0.01407			0.425	-1.12329			0.425	0.02043
		0.424	-0.0049			0.424	-1.09729			0.424	0.01903
		0.423	-0.00796			0.423	-1.08271			0.423	0.01771
		0.422	-0.00866			0.422	-1.07071			0.422	0.01651
		0.421	-0.00886			0.421	-1.06286			0.421	0.01539
		0.42	-0.00894			0.42	-1.05971			0.42	0.01429
		0.419	-0.00898			0.419	-1.05314			0.419	0.01326
		0.418	-0.00902			0.418	-1.05186			0.418	0.01227
		0.417	-0.00903			0.417	-1.052			0.417	0.01124
		0.416	-0.00905			0.416	-1.04829			0.416	-0.25496
		0.415	-0.00907			0.415	-1.05114			0.415	-3.42716
		0.414	-0.00909			0.414	-1.05443			0.414	-4.07803
		0.413	-0.00913			0.413	-1.05229			0.413	-4.10496
		0.412	-0.00922			0.412	-1.05471			0.412	-4.08252
		0.411	-0.03059			0.411	-1.05871			0.411	-4.0915
		0.41	-0.03476			0.41	-1.057			0.41	-4.10272
		0.409	-0.0294			0.409	-1.06029			0.409	-4.08027
		0.408	-0.02774			0.408	-1.063			0.408	-4.10496
		0.407	-0.02678			0.407	-1.06214			0.407	-4.11394
		0.406	-0.02641			0.406	-1.06614			0.406	-4.10496
		0.405	-0.02611			0.405	-1.04914			0.405	-4.12516
		0.404	-0.0257			0.404	-0.68457			0.404	-4.12965
		0.403	-0.02567			0.403	-0.02596			0.403	-4.12067
		0.402	-0.0256			0.402	0.00832			0.402	-4.14087
		0.401	-0.02533			0.401	0.00375			0.401	-4.14985
		0.4	-0.02536			0.4	0.00101			0.4	-4.14536
		0.399	-0.02534			0.399	-0.000767714			0.399	-4.16556
		0.398	-0.02513			0.398	-0.0021			0.398	-4.17903
		0.397	-0.02521			0.397	-0.00336			0.397	-4.17454
		0.396	-0.02521			0.396	-0.0046			0.396	-4.21045
		0.395	-0.02501			0.395	-0.0057			0.395	-4.22167
		0.394	-0.02503			0.394	-0.00663			0.394	-4.17454
		0.393	-0.02002			0.393	-0.00751			0.393	-3.79299
		0.392	-0.00337			0.392	-0.00829			0.392	-0.56715
		0.391	-0.00746			0.391	-0.00911			0.391	0.00979
		0.39	-0.00866			0.39	-0.00981			0.39	0.00895
		0.389	-0.00896			0.389	-0.01055			0.389	0.00813
		0.388	-0.0091			0.388	-0.02907			0.388	0.00716
		0.387	-0.00916			0.387	-0.80786			0.387	0.00614
		0.386	-0.00918			0.386	-1.32186			0.386	0.00511
		0.385	-0.0092			0.385	-1.27714			0.385	0.00437
		0.384	-0.00922			0.384	-1.235			0.384	0.00367
		0.383	-0.00922			0.383	-1.20514			0.383	0.00292
		0.382	-0.00924			0.382	-1.18971			0.382	0.00219
		0.381	-0.00926			0.381	-1.18			0.381	0.00147
		0.38	-0.00961			0.38	-1.16986			0.38	0.000784858
		0.379	-0.03942			0.379	-1.16971			0.379	0.000170213
		0.378	-0.03678			0.378	-1.16886			0.378	-0.000479174
		0.377	-0.03172			0.377	-1.16229			0.377	-0.0011
		0.376	-0.03025			0.376	-1.16443			0.376	-0.33419
		0.375	-0.02947			0.375	-1.16543			0.375	-4.13414
		0.374	-0.0288			0.374	-1.16171			0.374	-4.49773
		0.373	-0.02862			0.373	-1.16557			0.373	-4.47977
		0.372	-0.02842			0.372	-1.16686			0.372	-4.50222
		0.371	-0.02806			0.371	-1.16357			0.371	-4.49997
		0.37	-0.02808			0.37	-1.16943			0.37	-4.48651
		0.369	-0.02802			0.369	-1.17229			0.369	-4.51119
		0.368	-0.02774			0.368	-1.16886			0.368	-4.50671
		0.367	-0.02782			0.367	-1.17471			0.367	-4.49773
		0.366	-0.02781			0.366	-1.17857			0.366	-4.52242
		0.365	-0.02756			0.365	-1.175			0.365	-4.52466
		0.364	-0.02768			0.364	-1.11843			0.364	-4.52242
		0.363	-0.0277			0.363	-0.26329			0.363	-4.54261
		0.362	-0.0275			0.362	0.00745			0.362	-4.54261
		0.361	-0.02755			0.361	0.00271			0.361	-4.53364
		0.36	-0.02027			0.36	-0.000541571			0.36	-4.55833
		0.359	-0.00308			0.359	-0.00257			0.359	-4.56955
		0.358	-0.00698			0.358	-0.00408			0.358	-4.56057
		0.357	-0.00846			0.357	-0.00552			0.357	-4.59648
		0.356	-0.00882			0.356	-0.00667			0.356	-4.59872
		0.355	-0.009			0.355	-0.00762			0.355	-4.53364
		0.354	-0.00907			0.354	-0.00846			0.354	-1.78877
		0.353	-0.00913			0.353	-0.00932			0.353	-0.0081
		0.352	-0.00917			0.352	-0.01014			0.352	-0.00582
		0.351	-0.00918			0.351	-0.01097			0.351	-0.00548
		0.35	-0.00918			0.35	-0.01174			0.35	-0.0055
		0.349	-0.00921			0.349	-0.01243			0.349	-0.00583
		0.348	-0.00924			0.348	-0.01312			0.348	-0.00622
		0.347	-0.0093			0.347	-0.01849			0.347	-0.00663
		0.346	-0.03372			0.346	-0.57243			0.346	-0.00707
		0.345	-0.04604			0.345	-1.39543			0.345	-0.00745
		0.344	-0.03641			0.344	-1.37114			0.344	-0.00795
		0.343	-0.03419			0.343	-1.33243			0.343	-0.00833
		0.342	-0.03314			0.342	-1.30571			0.342	-0.00877
		0.341	-0.03228			0.341	-1.28614			0.341	-0.0092
		0.34	-0.032			0.34	-1.28071			0.34	-0.00974
		0.339	-0.03177			0.339	-1.27543			0.339	-1.89425
		0.338	-0.03134			0.338	-1.26714			0.338	-4.74461
		0.337	-0.03136			0.337	-1.27057			0.337	-4.81194
		0.336	-0.03127			0.336	-1.27014			0.336	-4.82541
		0.335	-0.03096			0.335	-1.26586			0.335	-4.81867
		0.334	-0.03102			0.334	-1.27114			0.334	-4.8097
		0.333	-0.03104			0.333	-1.27086			0.333	-4.83438
		0.332	-0.03081			0.332	-1.26529			0.332	-4.82541
		0.331	-0.03096			0.331	-1.27171			0.331	-4.81867
		0.33	-0.031			0.33	-1.27329			0.33	-4.84785
		0.329	-0.0296			0.329	-1.27114			0.329	-4.84336
		0.328	-0.01022			0.328	-1.27986			0.328	-4.84336
		0.327	-0.00338			0.327	-1.28129			0.327	-4.8658
		0.326	-0.00761			0.326	-1.27786			0.326	-4.87029
		0.325	-0.00844			0.325	-1.28629			0.325	-4.86356
		0.324	-0.00874			0.324	-1.277			0.324	-4.87927
		0.323	-0.00888			0.323	-1.18571			0.323	-4.88825
		0.322	-0.00897			0.322	-0.39014			0.322	-4.886
		0.321	-0.00902			0.321	-0.01304			0.321	-4.91967
		0.32	-0.00902			0.32	-0.000881714			0.32	-4.91518
		0.319	-0.00902			0.319	-0.00403			0.319	-4.90845
		0.318	-0.00902			0.318	-0.00615			0.318	-4.90396
		0.317	-0.00902			0.317	-0.00761			0.317	-3.49898
		0.316	-0.00902			0.316	-0.00872			0.316	-0.08017
		0.315	-0.00902			0.315	-0.00978			0.315	-0.01741
		0.314	-0.00907			0.314	-0.01078			0.314	-0.01539
		0.313	-0.02585			0.313	-0.01162			0.313	-0.01454
		0.312	-0.05925			0.312	-0.01237			0.312	-0.01429
		0.311	-0.04343			0.311	-0.01302			0.311	-0.0143
		0.31	-0.04042			0.31	-0.01368			0.31	-0.01446
		0.309	-0.03992			0.309	-0.01428			0.309	-0.0146
		0.308	-0.03997			0.308	-0.01487			0.308	-0.01486
		0.307	-0.04085			0.307	-0.01544			0.307	-0.01503
		0.306	-0.04181			0.306	-0.01596			0.306	-0.01524
		0.305	-0.0426			0.305	-0.01657			0.305	-0.01554
		0.304	-0.04394			0.304	-0.0588			0.304	-0.01574
		0.303	-0.04519			0.303	-1.07529			0.303	-0.01607
		0.302	-0.04618			0.302	-1.48143			0.302	-0.26147
		0.301	-0.0477			0.301	-1.45			0.301	-4.25309
		0.3	-0.04907			0.3	-1.41314			0.3	-5.09024
		0.299	-0.0502			0.299	-1.39014			0.299	-5.11044
		0.298	-0.05175			0.298	-1.38614			0.298	-5.09698
		0.297	-0.05314			0.297	-1.37829			0.297	-5.11718
		0.296	-0.0518			0.296	-1.36871			0.296	-5.11269
		0.295	-0.01974			0.295	-1.373			0.295	-5.11044
		0.294	-0.00299			0.294	-1.36971			0.294	-5.13737
		0.293	-0.00605			0.293	-1.36586			0.293	-5.12391
		0.292	-0.00695			0.292	-1.37471			0.292	-5.13064
		0.291	-0.00735			0.291	-1.37414			0.291	-5.15084
		0.29	-0.0076			0.29	-1.36929			0.29	-5.1486
		0.289	-0.00779			0.289	-1.37771			0.289	-5.15533
		0.288	-0.00791			0.288	-1.37971			0.288	-5.17104
		0.287	-0.00801			0.287	-1.37614			0.287	-5.16655
		0.286	-0.00808			0.286	-1.38414			0.286	-5.1688
		0.285	-0.00814			0.285	-1.38371			0.285	-5.18675
		0.284	-0.0082			0.284	-1.37914			0.284	-5.17328
		0.283	-0.00825			0.283	-1.38786			0.283	-5.17328
		0.282	-0.00831			0.282	-1.38614			0.282	-5.20022
		0.281	-0.00859			0.281	-1.38514			0.281	-5.19348
		0.28	-0.05905			0.28	-1.37543			0.28	-5.20246
		0.279	-0.06674			0.279	-0.71429			0.279	-5.2249
		0.278	-0.0746			0.278	-0.01486			0.278	-5.15757
		0.277	-0.08325			0.277	-0.00504			0.277	-3.70771
		0.276	-0.08955			0.276	-0.00831			0.276	-0.14813
		0.275	-0.09415			0.275	-0.01014			0.275	-0.02646
		0.274	-0.0983			0.274	-0.01132			0.274	-0.0233
		0.273	-0.10145			0.273	-0.01239			0.273	-0.02177
		0.272	-0.1035			0.272	-0.01338			0.272	-0.02109
		0.271	-0.1059			0.271	-0.01418			0.271	-0.02083
		0.27	-0.10775			0.27	-0.01487			0.27	-0.02075
		0.269	-0.109			0.269	-0.01551			0.269	-0.02082
		0.268	-0.1107			0.268	-0.01623			0.268	-0.02081
		0.267	-0.11205			0.267	-0.01693			0.267	-0.02085
		0.266	-0.11275			0.266	-0.0176			0.266	-0.02101
		0.265	-0.1142			0.265	-0.01817			0.265	-0.02113
		0.264	-0.11525			0.264	-0.01879			0.264	-0.02137
		0.263	-0.1126			0.263	-0.02931			0.263	-0.02156
		0.262	-0.0547			0.262	-0.65586			0.262	-0.02198
		0.261	-0.00277			0.261	-1.53714			0.261	-0.66299
		0.26	-0.00471			0.26	-1.52286			0.26	-4.92416
		0.259	-0.0055			0.259	-1.49714			0.259	-5.38426
		0.258	-0.00592			0.258	-1.47429			0.258	-5.4067
		0.257	-0.00617			0.257	-1.46143			0.257	-5.38201
		0.256	-0.00635			0.256	-1.46429			0.256	-5.3865
		0.255	-0.0065			0.255	-1.45857			0.255	-5.40221
		0.254	-0.00662			0.254	-1.45571			0.254	-5.38426
		0.253	-0.00672			0.253	-1.46429			0.253	-5.39997
		0.252	-0.00682			0.252	-1.46143			0.252	-5.42241
		0.251	-0.00688			0.251	-1.45714			0.251	-5.41119
		0.25	-0.00695			0.25	-1.46571			0.25	-5.43363
		0.249	-0.00702			0.249	-1.46571			0.249	-5.44036
		0.248	-0.0071			0.248	-1.46286			0.248	-5.43363
		0.247	-0.0247			0.247	-1.46857			0.247	-5.44261
		0.246	-0.1283			0.246	-1.46714			0.246	-5.4673
		0.245	-0.14694			0.245	-1.46571			0.245	-5.45159
		0.244	-0.16095			0.244	-1.47143			0.244	-5.46281
		0.243	-0.16505			0.243	-1.47429			0.243	-5.48525
		0.242	-0.16595			0.242	-1.47429			0.242	-5.4673
		0.241	-0.167			0.241	-1.48286			0.241	-5.48525
		0.24	-0.1673			0.24	-1.48143			0.24	-5.49872
		0.239	-0.167			0.239	-1.48286			0.239	-5.4875
		0.238	-0.1674			0.238	-1.48286			0.238	-5.49647
		0.237	-0.16745			0.237	-1.36871			0.237	-5.33712
		0.236	-0.1669			0.236	-0.314			0.236	-1.39847
		0.235	-0.16725			0.235	-0.01082			0.235	-0.03815
		0.234	-0.16725			0.234	-0.01136			0.234	-0.03129
		0.233	-0.1667			0.233	-0.01371			0.233	-0.02877
		0.232	-0.16706			0.232	-0.01509			0.232	-0.02756
		0.231	-0.167			0.231	-0.01603			0.231	-0.02682
		0.23	-0.16635			0.23	-0.01681			0.23	-0.0266
		0.229	-0.1667			0.229	-0.01757			0.229	-0.02642
		0.228	-0.1667			0.228	-0.01817			0.228	-0.02648
		0.227	-0.1661			0.227	-0.01871			0.227	-0.02669
		0.226	-0.1664			0.226	-0.01923			0.226	-0.02693
		0.225	-0.16165			0.225	-0.01973			0.225	-0.02734
		0.224	-0.0674			0.224	-0.02027			0.224	-0.02763
		0.223	-0.00254			0.223	-0.02087			0.223	-0.02799
		0.222	-0.00416			0.222	-0.02146			0.222	-0.27202
		0.221	-0.0048			0.221	-0.02201			0.221	-4.58301
		0.22	-0.00514			0.22	-0.0227			0.22	-5.62216
		0.219	-0.0054			0.219	-0.03961			0.219	-5.67154
		0.218	-0.00558			0.218	-0.77557			0.218	-5.65134
		0.217	-0.00573			0.217	-1.62714			0.217	-5.66705
		0.216	-0.00585			0.216	-1.60857			0.216	-5.67602
		0.215	-0.00594			0.215	-1.57286			0.215	-5.65134
		0.214	-0.00604			0.214	-1.56429			0.214	-5.67602
		0.213	-0.00614			0.213	-1.55286			0.213	-5.67378
		0.212	-0.00623			0.212	-1.54857			0.212	-5.6648
		0.211	-0.0067			0.211	-1.55429			0.211	-5.67602
		0.21	-0.11725			0.21	-1.55143			0.21	-5.69173
		0.209	-0.21205			0.209	-1.55			0.209	-5.69398
		0.208	-0.2215			0.208	-1.55286			0.208	-5.71193
		0.207	-0.22095			0.207	-1.55			0.207	-5.72316
		0.206	-0.21665			0.206	-1.55143			0.206	-5.69847
		0.205	-0.2135			0.205	-1.55857			0.205	-5.71642
		0.204	-0.2106			0.204	-1.55571			0.204	-5.73213
		0.203	-0.2077			0.203	-1.55571			0.203	-5.70969
		0.202	-0.20635			0.202	-1.56286			0.202	-5.73887
		0.201	-0.20475			0.201	-1.56143			0.201	-5.74111
		0.2	-0.20275			0.2	-1.56			0.2	-5.73213
		0.199	-0.20214			0.199	-1.56857			0.199	-5.75458
		0.198	-0.20105			0.198	-1.56714			0.198	-5.76131
		0.197	-0.1994			0.197	-1.56714			0.197	-5.74784
		0.196	-0.1989			0.196	-1.57429			0.196	-5.76804
		0.195	-0.19814			0.195	-1.57286			0.195	-5.7052
		0.194	-0.19674			0.194	-1.57			0.194	-2.77854
		0.193	-0.1928			0.193	-1.49286			0.193	-0.05409
		0.192	-0.0865			0.192	-0.45157			0.192	-0.0402
		0.191	-0.00313			0.191	-0.028			0.191	-0.03645
		0.19	-0.00417			0.19	-0.01734			0.19	-0.03459
		0.189	-0.00474			0.189	-0.01929			0.189	-0.03373
		0.188	-0.00507			0.188	-0.02059			0.188	-0.03333
		0.187	-0.00529			0.187	-0.0213			0.187	-0.03313
		0.186	-0.00548			0.186	-0.02179			0.186	-0.03295
		0.185	-0.00562			0.185	-0.02241			0.185	-0.03266
		0.184	-0.00576			0.184	-0.02294			0.184	-0.03266
		0.183	-0.00586			0.183	-0.02346			0.183	-0.0327
		0.182	-0.00596			0.182	-0.02387			0.182	-0.03301
[truncated: 382 more rows]

## Sheet: Figure 3b
Figure 3b
[truncated: 984 more rows]

## Sheet: Figure 3c
Figure 3c
[truncated: 42 more rows]

## Sheet: Figure 3d
Figure 3d
[truncated: 40,391 more rows]

## Sheet: Figure 3e
Figure 3e
[truncated: 7,231 more rows]

[truncated: 31 more sheets: Figure 4a, Figure 4b, Figure 4d, Figure 4g, Figure S1, Figure S2, Figure S3, Figure S4a, Figure S4b, Figure S5, Figure S9, Figure S10a, Figure S10b, Figure S10c, Figure S10d, Figure S11a, Figure S11b, Figure S11c, Figure S11d, Figure S12 …]
